# Supplementary material for: Genetic Variants in WNT16 and PKD2L1 Locus Affect Heel Ultrasound Bone Stiffness: Analyses from the General Population and Patients Evaluated for Osteoporosis
Source: Calcif Tissue Int. 2023 Oct 13;113(5):540–51. doi: 10.1007/s00223-023-01141-9 (PMC10618371; doi:10.1007/s00223-023-01141-9)
Supplement: Supplementary file 3 — Supplementary file3 (XLSX 484 kb) [file 223_2023_1141_MOESM3_ESM.xlsx]

## Sheet: coloc_Bayes
Supplementary Table 3: Results of the Bayesian co-localization analysis
Significant results with a posterior probability that eQTL and GWAS share the same underlying SNP (P12) >0.8 are marked in bold. alpha12 is the weighted GWAS effect divided by the eQTL effect, and represents the effect direction of the mRNA on the trait.
Tissue	Probe Ensemble ID	number of variants included	P0	P1	P2	P1.2	P12	alpha12	index SNP	Allele1	Allele2	Gene Name
Adipose_Visceral_Omentum	ENSG00000099194.5	451	2.18776e-05	9.90604e-06	0.00273916	0.000243289	0.996986	8.37435	rs603424	a	g	SCD
Adipose_Subcutaneous	ENSG00000099194.5	451	0.00329469	0.00149182	0.00277525	0.000264446	0.992174	9.51595	rs603424	a	g	SCD
Breast_Mammary_Tissue	ENSG00000099194.5	451	0.0283886	0.0128542	0.00308118	0.000439906	0.955236	8.11652	rs603424	a	g	SCD
Nerve_Tibial	ENSG00000099194.5	451	0.0731011	0.0330998	0.00290364	0.000424282	0.890471	8.26337	rs603424	a	g	SCD
Brain_Cerebellar_Hemisphere	ENSG00000107554.16	451	0.0878048	0.0397575	0.00617996	0.00193393	0.864324	-5.55175	rs603424	a	g	DNMBP
Artery_Coronary	ENSG00000260475.1	451	0.30543	0.138297	0.00827909	0.00320393	0.54479	4.38393	rs603424	a	g	RP11-85A1.3
Brain_Amygdala	ENSG00000224934.2	451	0.30332	0.137341	0.0130708	0.00537751	0.54089	7.12824	rs603424	a	g	RP11-441O15.3
Cells_EBV-transformed_lymphocytes	ENSG00000186862.17	451	0.426595	0.19316	0.0165519	0.00713805	0.356555	4.07549	rs603424	a	g	PDZD7
Brain_Frontal_Cortex_BA9	ENSG00000107593.16	451	0.000160376	7.26173e-05	0.484533	0.219098	0.296136	-3.76026	rs603424	a	g	PKD2L1
Cells_Cultured_fibroblasts	ENSG00000155287.10	451	0.488417	0.221153	0.0094831	0.00401696	0.27693	16.1331	rs603424	a	g	SLC25A28
Stomach	ENSG00000119919.10	451	0.506248	0.229226	0.0234481	0.0103865	0.230691	9.28548	rs603424	a	g	NKX2-3
Kidney_Cortex	ENSG00000055950.16	444	0.527705	0.238639	0.0118705	0.00515147	0.216634	5.39786	rs603424	a	g	MRPL43
Small_Intestine_Terminal_Ileum	ENSG00000107566.13	451	0.543625	0.24615	0.0117307	0.00511824	0.193375	12.1573	rs603424	a	g	ERLIN1
Cells_Cultured_fibroblasts	ENSG00000107554.16	451	0.565615	0.256107	0.0121902	0.00535892	0.160728	-17.7461	rs603424	a	g	DNMBP
Brain_Cortex	ENSG00000107593.16	451	0.00211927	0.000959593	0.576269	0.260771	0.159881	-2.62581	rs603424	a	g	PKD2L1
Brain_Cortex	ENSG00000260475.1	451	0.538255	0.243719	0.0416451	0.018699	0.157682	5.73844	rs603424	a	g	RP11-85A1.3
Testis	ENSG00000227492.1	451	0.360053	0.16303	0.222914	0.100781	0.153222	6.17787	rs603424	a	g	RP11-316M21.6
Brain_Anterior_cingulate_cortex_BA24	ENSG00000107593.16	450	0.58082	0.262943	0.00677622	0.00292112	0.146539	-8.3523	rs603424	a	g	PKD2L1
Testis	ENSG00000107593.16	451	2.89218e-09	1.30957e-09	0.601834	0.272381	0.125784	2.26251	rs603424	a	g	PKD2L1
Nerve_Tibial	ENSG00000235823.1	451	0.590477	0.267365	0.013617	0.00604322	0.122498	18.8771	rs603424	a	g	OLMALINC
Testis	ENSG00000198018.6	451	0.599884	0.271624	0.00829984	0.00364157	0.116551	8.20638	rs603424	a	g	ENTPD7
Pituitary	ENSG00000196072.11	451	0.000133024	6.02323e-05	0.618879	0.280124	0.100804	2.85128	rs603424	a	g	BLOC1S2
Skin_Not_Sun_Exposed_Suprapubic	ENSG00000196072.11	451	1.59238e-42	7.21021e-43	0.619252	0.280294	0.100454	1.84052	rs603424	a	g	BLOC1S2
Skin_Sun_Exposed_Lower_leg	ENSG00000196072.11	451	6.69781e-44	3.03273e-44	0.619256	0.280295	0.100449	1.98752	rs603424	a	g	BLOC1S2
Lung	ENSG00000196072.11	451	8.73257e-08	3.95406e-08	0.619412	0.280366	0.100222	3.40265	rs603424	a	g	BLOC1S2
Adipose_Visceral_Omentum	ENSG00000196072.11	451	2.97536e-07	1.34723e-07	0.61945	0.280383	0.100166	2.9378	rs603424	a	g	BLOC1S2
Heart_Left_Ventricle	ENSG00000196072.11	451	0.000393356	0.000178109	0.619138	0.280242	0.100048	2.82471	rs603424	a	g	BLOC1S2
Breast_Mammary_Tissue	ENSG00000196072.11	451	8.1716e-08	3.70005e-08	0.619537	0.280423	0.100039	2.85607	rs603424	a	g	BLOC1S2
Artery_Tibial	ENSG00000196072.11	451	3.01912e-05	1.36704e-05	0.619516	0.280413	0.100027	3.53323	rs603424	a	g	BLOC1S2
Brain_Cerebellar_Hemisphere	ENSG00000196072.11	451	0.01542	0.00698211	0.604441	0.273588	0.0995687	3.29661	rs603424	a	g	BLOC1S2
Brain_Frontal_Cortex_BA9	ENSG00000196072.11	451	2.80696e-13	1.27098e-13	0.619896	0.280586	0.0995175	2.23167	rs603424	a	g	BLOC1S2
Brain_Hypothalamus	ENSG00000196072.11	451	1.76016e-12	7.96989e-13	0.620066	0.280663	0.0992709	2.46203	rs603424	a	g	BLOC1S2
Cells_Cultured_fibroblasts	ENSG00000196072.11	451	4.43044e-13	2.00608e-13	0.620071	0.280665	0.0992642	2.94766	rs603424	a	g	BLOC1S2
Colon_Transverse	ENSG00000196072.11	451	2.25266e-07	1.01999e-07	0.620108	0.280682	0.0992087	2.43072	rs603424	a	g	BLOC1S2
Esophagus_Mucosa	ENSG00000196072.11	451	7.71199e-26	3.49195e-26	0.620131	0.280693	0.0991768	1.99348	rs603424	a	g	BLOC1S2
Adipose_Subcutaneous	ENSG00000196072.11	451	1.03904e-14	4.70471e-15	0.620215	0.280731	0.0990542	2.45613	rs603424	a	g	BLOC1S2
Esophagus_Muscularis	ENSG00000196072.11	451	2.38936e-07	1.08189e-07	0.62026	0.280751	0.0989882	2.64894	rs603424	a	g	BLOC1S2
Pancreas	ENSG00000196072.11	451	5.65521e-05	2.56065e-05	0.620206	0.280727	0.0989851	2.33191	rs603424	a	g	BLOC1S2
Stomach	ENSG00000196072.11	451	0.00378799	0.00171518	0.616753	0.279164	0.0985802	3.81658	rs603424	a	g	BLOC1S2
Brain_Spinal_cord_cervical_c-1	ENSG00000196072.11	451	7.18861e-21	3.25496e-21	0.620581	0.280897	0.0985226	1.57445	rs603424	a	g	BLOC1S2
Esophagus_Gastroesophageal_Junction	ENSG00000196072.11	451	0.000823778	0.000373002	0.61996	0.280616	0.0982272	2.80719	rs603424	a	g	BLOC1S2
Nerve_Tibial	ENSG00000196072.11	451	2.76737e-60	1.25305e-60	0.620897	0.28104	0.0980629	1.56643	rs603424	a	g	BLOC1S2
Pituitary	ENSG00000236308.1	451	0.608845	0.275682	0.0120716	0.0053679	0.0980337	-6.63615	rs603424	a	g	RP11-316M21.7
Colon_Sigmoid	ENSG00000196072.11	451	0.00754695	0.00341722	0.613535	0.277708	0.0977931	2.62021	rs603424	a	g	BLOC1S2
Thyroid	ENSG00000196072.11	451	3.48799e-16	1.57934e-16	0.62141	0.281274	0.0973169	2.20142	rs603424	a	g	BLOC1S2
Spleen	ENSG00000107593.16	449	6.22855e-11	2.81927e-11	0.621505	0.281218	0.0972768	-1.39104	rs603424	a	g	PKD2L1
Liver	ENSG00000196072.11	451	0.00257815	0.00116737	0.619148	0.28025	0.0968563	2.60405	rs603424	a	g	BLOC1S2
Heart_Atrial_Appendage	ENSG00000196072.11	451	1.05961e-10	4.79785e-11	0.621881	0.281487	0.0966319	1.96429	rs603424	a	g	BLOC1S2
Brain_Cerebellum	ENSG00000196072.11	451	0.000459148	0.000207899	0.622026	0.281554	0.0957533	2.20651	rs603424	a	g	BLOC1S2
Brain_Substantia_nigra	ENSG00000196072.11	450	8.5103e-12	3.85271e-12	0.623521	0.282181	0.0942982	1.81022	rs603424	a	g	BLOC1S2
Brain_Amygdala	ENSG00000196072.11	451	1.55546e-06	7.04304e-07	0.623504	0.282225	0.0942683	1.83071	rs603424	a	g	BLOC1S2
Brain_Caudate_basal_ganglia	ENSG00000198018.6	451	0.616475	0.279137	0.00712799	0.00313339	0.0941266	9.89229	rs603424	a	g	ENTPD7
Brain_Cortex	ENSG00000196072.11	451	1.13715e-43	5.14897e-44	0.623749	0.282336	0.0939154	1.45594	rs603424	a	g	BLOC1S2
Brain_Putamen_basal_ganglia	ENSG00000196072.11	451	1.85471e-32	8.39801e-33	0.623749	0.282336	0.0939152	1.26745	rs603424	a	g	BLOC1S2
Brain_Caudate_basal_ganglia	ENSG00000196072.11	451	4.77358e-24	2.16145e-24	0.623979	0.282441	0.0935799	1.87249	rs603424	a	g	BLOC1S2
Prostate	ENSG00000196072.11	451	0.037615	0.0170318	0.587265	0.265818	0.0922706	2.05686	rs603424	a	g	BLOC1S2
Testis	ENSG00000196072.11	451	0.0668773	0.0302817	0.559143	0.253086	0.090612	2.94669	rs603424	a	g	BLOC1S2
Ovary	ENSG00000196072.11	451	0.000909855	0.000411977	0.625277	0.283031	0.0903702	1.62004	rs603424	a	g	BLOC1S2
Brain_Anterior_cingulate_cortex_BA24	ENSG00000196072.11	450	0.0380017	0.0172038	0.588608	0.266379	0.0898082	3.08593	rs603424	a	g	BLOC1S2
Vagina	ENSG00000055950.16	448	0.614723	0.278185	0.0123593	0.00550382	0.0892287	-7.52584	rs603424	a	g	MRPL43
Brain_Nucleus_accumbens_basal_ganglia	ENSG00000196072.11	451	2.13455e-09	9.66511e-10	0.627413	0.284001	0.0885858	2.21665	rs603424	a	g	BLOC1S2
Artery_Aorta	ENSG00000107593.16	451	0.00781128	0.0035369	0.620585	0.28091	0.0871565	-2.01483	rs603424	a	g	PKD2L1
Thyroid	ENSG00000166136.15	451	0.62566	0.283296	0.00347786	0.00148868	0.0860777	21.7745	rs603424	a	g	NDUFB8
Brain_Cerebellum	ENSG00000233690.1	451	0.609225	0.275854	0.0213078	0.009564	0.0840488	6.47971	rs603424	a	g	EBAG9P1
Colon_Transverse	ENSG00000107821.14	451	0.628613	0.284632	0.00612683	0.00269626	0.0779319	-14.6856	rs603424	a	g	KAZALD1
Small_Intestine_Terminal_Ileum	ENSG00000055950.16	451	0.606235	0.2745	0.0296287	0.0133394	0.0762975	11.3216	rs603424	a	g	MRPL43
Thyroid	ENSG00000235823.1	451	0.487547	0.220758	0.149096	0.0674346	0.0751645	12.5363	rs603424	a	g	OLMALINC
Esophagus_Gastroesophageal_Junction	ENSG00000107815.7	451	0.631781	0.286067	0.0065266	0.00288246	0.0727432	-15.9242	rs603424	a	g	TWNK
Artery_Aorta	ENSG00000196072.11	451	1.93194e-06	8.74774e-07	0.638811	0.289178	0.0720081	2.46232	rs603424	a	g	BLOC1S2
Colon_Transverse	ENSG00000107593.16	451	0.000332539	0.000150572	0.641096	0.290216	0.0682046	-1.90557	rs603424	a	g	PKD2L1
Brain_Hippocampus	ENSG00000196072.11	451	1.65712e-13	7.50334e-14	0.643065	0.29111	0.0658249	1.9033	rs603424	a	g	BLOC1S2
Nerve_Tibial	ENSG00000107566.13	451	0.000517465	0.000234305	0.643333	0.291233	0.0646822	4.25738	rs603424	a	g	ERLIN1
Brain_Frontal_Cortex_BA9	ENSG00000075290.7	451	0.567837	0.257113	0.0763019	0.0344848	0.064263	5.2528	rs603424	a	g	WNT8B
Brain_Substantia_nigra	ENSG00000166136.15	450	0.595682	0.269672	0.0502132	0.0226703	0.0617631	-9.64829	rs603424	a	g	NDUFB8
Adipose_Subcutaneous	ENSG00000107593.16	451	0.363833	0.164742	0.282333	0.127777	0.0613146	3.12465	rs603424	a	g	PKD2L1
Whole_Blood	ENSG00000230224.1	451	0.0036185	0.00163843	0.645021	0.292004	0.0577175	-3.29641	rs603424	a	g	PHBP9
Cells_EBV-transformed_lymphocytes	ENSG00000196072.11	451	0.285227	0.129149	0.363419	0.164497	0.0577074	4.97559	rs603424	a	g	BLOC1S2
Thyroid	ENSG00000107554.16	451	4.34874e-05	1.96909e-05	0.648785	0.293709	0.0574429	-1.75921	rs603424	a	g	DNMBP
Esophagus_Muscularis	ENSG00000230224.1	451	1.40659e-07	6.36894e-08	0.650456	0.294468	0.0550756	-1.67399	rs603424	a	g	PHBP9
Whole_Blood	ENSG00000107593.16	451	2.21339e-33	1.00221e-33	0.650607	0.294536	0.0548565	-0.547329	rs603424	a	g	PKD2L1
Brain_Cerebellum	ENSG00000229278.1	451	0.640444	0.289989	0.0111393	0.00499039	0.0534372	-6.50031	rs603424	a	g	RP11-483F11.7
Small_Intestine_Terminal_Ileum	ENSG00000107593.16	451	0.252232	0.114209	0.399718	0.180937	0.0529033	-1.24306	rs603424	a	g	PKD2L1
Esophagus_Gastroesophageal_Junction	ENSG00000230224.1	451	0.000366959	0.000166157	0.651872	0.295112	0.0524828	-1.68599	rs603424	a	g	PHBP9
Skin_Not_Sun_Exposed_Suprapubic	ENSG00000230224.1	451	1.06522e-13	4.82328e-14	0.652451	0.295374	0.0521756	-1.6102	rs603424	a	g	PHBP9
Artery_Coronary	ENSG00000107566.13	451	0.621611	0.281462	0.0315748	0.0142458	0.0511063	11.9771	rs603424	a	g	ERLIN1
Lung	ENSG00000230224.1	451	7.99874e-08	3.62178e-08	0.653204	0.295716	0.0510796	-2.18215	rs603424	a	g	PHBP9
Brain_Amygdala	ENSG00000099194.5	451	0.64346	0.291355	0.00994671	0.00445303	0.0507855	-9.88118	rs603424	a	g	SCD
Brain_Amygdala	ENSG00000107815.7	451	0.639773	0.289686	0.0141708	0.00636645	0.0500044	-6.92502	rs603424	a	g	TWNK
Cells_EBV-transformed_lymphocytes	ENSG00000155287.10	451	0.645066	0.292082	0.0091355	0.00408688	0.0496288	7.05684	rs603424	a	g	SLC25A28
Testis	ENSG00000232230.1	451	3.66163e-08	1.65797e-08	0.654259	0.296195	0.0495461	-0.78751	rs603424	a	g	TPM4P1
Small_Intestine_Terminal_Ileum	ENSG00000196072.11	451	0.195601	0.088567	0.458995	0.207781	0.0490555	-1.33681	rs603424	a	g	BLOC1S2
Adrenal_Gland	ENSG00000196072.11	451	0.057531	0.0260497	0.597465	0.27048	0.0484736	0.332611	rs603424	a	g	BLOC1S2
Adipose_Subcutaneous	ENSG00000235823.1	451	0.650053	0.29434	0.00618468	0.00275372	0.0466684	15.0117	rs603424	a	g	OLMALINC
Liver	ENSG00000273476.1	451	0.383602	0.173693	0.273486	0.123788	0.0454314	2.63466	rs603424	a	g	RP11-108L7.14
Spleen	ENSG00000095485.16	449	4.29539e-05	1.94425e-05	0.657391	0.297514	0.0450332	-1.75382	rs603424	a	g	CWF19L1
Nerve_Tibial	ENSG00000095539.15	451	0.655262	0.296699	0.00296924	0.00130069	0.0437691	25.8532	rs603424	a	g	SEMA4G
Artery_Tibial	ENSG00000107566.13	451	0.0140338	0.00635444	0.645807	0.292377	0.0414278	3.27935	rs603424	a	g	ERLIN1
Minor_Salivary_Gland	ENSG00000107821.14	449	0.200469	0.0907385	0.459659	0.208015	0.0411188	-0.93624	rs603424	a	g	KAZALD1
Adrenal_Gland	ENSG00000107566.13	451	0.641138	0.290304	0.0189824	0.0085541	0.0410224	3.93211	rs603424	a	g	ERLIN1
Brain_Hypothalamus	ENSG00000272572.1	451	0.650251	0.29443	0.0105095	0.00471857	0.0400907	7.73876	rs603424	a	g	RP11-179B2.2
Adipose_Visceral_Omentum	ENSG00000107593.16	451	0.521798	0.236267	0.139132	0.0629583	0.0398443	4.99583	rs603424	a	g	PKD2L1
Ovary	ENSG00000198018.6	451	0.643657	0.291444	0.0175003	0.00788453	0.0395139	9.47575	rs603424	a	g	ENTPD7
Kidney_Cortex	ENSG00000196072.11	444	0.647212	0.292682	0.0144393	0.00649058	0.039176	6.92572	rs603424	a	g	BLOC1S2
Adipose_Subcutaneous	ENSG00000230224.1	451	2.5903e-06	1.17288e-06	0.661619	0.299539	0.0388382	-1.77997	rs603424	a	g	PHBP9
Spleen	ENSG00000196072.11	449	0.619205	0.280275	0.0426354	0.0192597	0.0386255	12.4203	rs603424	a	g	BLOC1S2
Thyroid	ENSG00000230224.1	451	8.38275e-05	3.79566e-05	0.661808	0.299625	0.0384456	-2.11714	rs603424	a	g	PHBP9
Small_Intestine_Terminal_Ileum	ENSG00000107816.17	451	0.648373	0.29358	0.013801	0.00621098	0.038035	12.7198	rs603424	a	g	LZTS2
Whole_Blood	ENSG00000095485.16	451	2.95493e-25	1.33798e-25	0.663	0.300166	0.0368346	-1.71917	rs603424	a	g	CWF19L1
Brain_Spinal_cord_cervical_c-1	ENSG00000107566.13	451	0.648997	0.293862	0.0144386	0.00650152	0.0362	8.27863	rs603424	a	g	ERLIN1
Colon_Sigmoid	ENSG00000230224.1	451	0.0810696	0.0367078	0.58247	0.263703	0.0360495	0.566288	rs603424	a	g	PHBP9
Spleen	ENSG00000237579.2	449	0.654517	0.296258	0.00970018	0.00435548	0.0351696	-7.72805	rs603424	a	g	LINC01514
Artery_Aorta	ENSG00000075290.7	451	0.65411	0.296177	0.0102444	0.00460375	0.0348641	-9.263	rs603424	a	g	WNT8B
Brain_Nucleus_accumbens_basal_ganglia	ENSG00000272572.1	451	0.652931	0.295643	0.0118261	0.00532052	0.0342795	8.56893	rs603424	a	g	RP11-179B2.2
Brain_Hippocampus	ENSG00000260475.1	451	0.166056	0.0751893	0.498928	0.225878	0.0339494	0.448818	rs603424	a	g	RP11-85A1.3
Testis	ENSG00000095485.16	451	1.72201e-26	7.79715e-27	0.665075	0.301108	0.0338166	-0.111934	rs603424	a	g	CWF19L1
Artery_Coronary	ENSG00000099194.5	451	0.651298	0.294904	0.0138572	0.00624077	0.0336997	8.7572	rs603424	a	g	SCD
Whole_Blood	ENSG00000186862.17	451	0.459725	0.208161	0.205624	0.0930722	0.0334178	1.4978	rs603424	a	g	PDZD7
Pituitary	ENSG00000230224.1	451	0.139011	0.0629432	0.526585	0.238402	0.0330597	-2.02547	rs603424	a	g	PHBP9
Minor_Salivary_Gland	ENSG00000095485.16	449	5.43646e-05	2.46071e-05	0.665758	0.301309	0.0328539	-0.463651	rs603424	a	g	CWF19L1
Brain_Putamen_basal_ganglia	ENSG00000107819.13	451	0.647917	0.293373	0.0178357	0.00804306	0.0328306	-9.76987	rs603424	a	g	SFXN3
Brain_Anterior_cingulate_cortex_BA24	ENSG00000166135.13	450	0.622879	0.281984	0.0431839	0.0195174	0.032436	9.78983	rs603424	a	g	HIF1AN
Spleen	ENSG00000107554.16	449	0.00976115	0.00441825	0.656568	0.297154	0.0320982	-0.391341	rs603424	a	g	DNMBP
Esophagus_Gastroesophageal_Junction	ENSG00000023839.10	451	0.660701	0.299162	0.00601738	0.00269321	0.031426	13.9692	rs603424	a	g	ABCC2
Nerve_Tibial	ENSG00000230224.1	451	6.93902e-08	3.14195e-08	0.666867	0.301923	0.0312102	-1.29601	rs603424	a	g	PHBP9
Brain_Hypothalamus	ENSG00000107554.16	451	0.598322	0.270917	0.0685601	0.0310124	0.0311884	-8.1194	rs603424	a	g	DNMBP
Artery_Tibial	ENSG00000230224.1	451	1.73952e-13	7.87647e-14	0.666903	0.301939	0.0311589	-1.16256	rs603424	a	g	PHBP9
Colon_Transverse	ENSG00000230224.1	451	0.209798	0.0949952	0.457214	0.206993	0.0310006	-0.907141	rs603424	a	g	PHBP9
Cells_EBV-transformed_lymphocytes	ENSG00000107819.13	451	0.616216	0.279019	0.0508328	0.0229859	0.0309458	5.61444	rs603424	a	g	SFXN3
Prostate	ENSG00000014919.12	451	0.646154	0.292575	0.0209581	0.00945885	0.0308543	-10.3062	rs603424	a	g	COX15
Brain_Nucleus_accumbens_basal_ganglia	ENSG00000273030.1	451	0.656634	0.29732	0.0106204	0.00477819	0.030647	12.3021	rs603424	a	g	RP11-285F16.1
Esophagus_Mucosa	ENSG00000230224.1	451	0.000973814	0.000440937	0.666631	0.301817	0.0301379	-1.14818	rs603424	a	g	PHBP9
Cells_Cultured_fibroblasts	ENSG00000230224.1	451	1.33488e-07	6.04426e-08	0.667662	0.302284	0.0300536	-0.812217	rs603424	a	g	PHBP9
Adrenal_Gland	ENSG00000107821.14	451	0.657179	0.297567	0.0106649	0.00479923	0.0297901	-8.53305	rs603424	a	g	KAZALD1
Esophagus_Mucosa	ENSG00000273476.1	451	0.647693	0.293272	0.0202464	0.00913782	0.0296503	-12.4633	rs603424	a	g	RP11-108L7.14
Brain_Hypothalamus	ENSG00000186862.17	451	0.657849	0.297871	0.0106647	0.00480009	0.0288154	12.9574	rs603424	a	g	PDZD7
Nerve_Tibial	ENSG00000095485.16	451	3.32775e-91	1.50679e-91	0.668703	0.302756	0.0285405	-0.483373	rs603424	a	g	CWF19L1
Brain_Anterior_cingulate_cortex_BA24	ENSG00000107566.13	450	0.658503	0.298111	0.0103713	0.00466685	0.0283473	9.17671	rs603424	a	g	ERLIN1
Artery_Aorta	ENSG00000230224.1	451	5.26063e-05	2.38198e-05	0.668835	0.302816	0.0282721	-1.1794	rs603424	a	g	PHBP9
Brain_Cortex	ENSG00000230224.1	451	0.092648	0.0419505	0.576264	0.260901	0.0282361	-1.48789	rs603424	a	g	PHBP9
Pituitary	ENSG00000095485.16	451	3.59066e-43	1.62583e-43	0.668919	0.302855	0.0282262	-0.358181	rs603424	a	g	CWF19L1
Esophagus_Mucosa	ENSG00000107554.16	451	0.64453	0.29184	0.0244147	0.0110266	0.0281886	-11.6216	rs603424	a	g	DNMBP
Skin_Not_Sun_Exposed_Suprapubic	ENSG00000095485.16	451	1.33964e-115	6.06582e-116	0.669002	0.302892	0.0281051	-0.418479	rs603424	a	g	CWF19L1
Brain_Caudate_basal_ganglia	ENSG00000095485.16	451	1.35748e-36	6.14658e-37	0.669065	0.302921	0.0280147	-0.334983	rs603424	a	g	CWF19L1
Breast_Mammary_Tissue	ENSG00000095485.16	451	3.5247e-41	1.59596e-41	0.669098	0.302936	0.0279655	-0.442681	rs603424	a	g	CWF19L1
Adipose_Subcutaneous	ENSG00000095485.16	451	1.54128e-58	6.97885e-59	0.669099	0.302936	0.0279644	-0.496359	rs603424	a	g	CWF19L1
Esophagus_Muscularis	ENSG00000095485.16	451	4.01448e-106	1.81773e-106	0.6691	0.302937	0.0279638	-0.397435	rs603424	a	g	CWF19L1
Brain_Cerebellum	ENSG00000095485.16	451	2.25412e-33	1.02066e-33	0.669102	0.302938	0.0279603	-0.401417	rs603424	a	g	CWF19L1
Small_Intestine_Terminal_Ileum	ENSG00000095485.16	451	1.52837e-13	6.92038e-14	0.669105	0.302939	0.0279561	-0.664218	rs603424	a	g	CWF19L1
Prostate	ENSG00000095485.16	451	2.59385e-23	1.17448e-23	0.669113	0.302943	0.0279447	-0.358236	rs603424	a	g	CWF19L1
Thyroid	ENSG00000166135.13	451	0.0172913	0.0078294	0.651836	0.29512	0.0279228	1.56371	rs603424	a	g	HIF1AN
Brain_Hippocampus	ENSG00000095485.16	451	1.22391e-15	5.54179e-16	0.669129	0.30295	0.0279205	-0.387821	rs603424	a	g	CWF19L1
Artery_Tibial	ENSG00000095485.16	451	1.41878e-141	6.42415e-142	0.669133	0.302952	0.0279149	-0.402725	rs603424	a	g	CWF19L1
Brain_Spinal_cord_cervical_c-1	ENSG00000095485.16	451	4.08827e-18	1.85115e-18	0.669135	0.302953	0.027912	-0.382674	rs603424	a	g	CWF19L1
Vagina	ENSG00000095485.16	448	1.53031e-05	6.92522e-06	0.669258	0.302836	0.0278839	-0.527626	rs603424	a	g	CWF19L1
Adipose_Visceral_Omentum	ENSG00000095485.16	451	7.9019e-67	3.57794e-67	0.66917	0.302969	0.0278608	-0.389035	rs603424	a	g	CWF19L1
Adrenal_Gland	ENSG00000095485.16	451	4.69981e-36	2.12805e-36	0.66917	0.302969	0.0278607	-0.307717	rs603424	a	g	CWF19L1
Colon_Transverse	ENSG00000095485.16	451	1.14493e-61	5.18417e-62	0.66917	0.302969	0.0278607	-0.414769	rs603424	a	g	CWF19L1
Liver	ENSG00000095485.16	451	2.19122e-26	9.92174e-27	0.669171	0.302969	0.0278606	-0.340652	rs603424	a	g	CWF19L1
Skin_Sun_Exposed_Lower_leg	ENSG00000230224.1	451	4.69791e-14	2.12719e-14	0.669171	0.302969	0.0278603	-0.914612	rs603424	a	g	PHBP9
Adipose_Visceral_Omentum	ENSG00000230224.1	451	1.12151e-08	5.07813e-09	0.669174	0.30297	0.0278561	-0.881018	rs603424	a	g	PHBP9
Brain_Anterior_cingulate_cortex_BA24	ENSG00000095485.16	450	5.95182e-42	2.69445e-42	0.669214	0.302932	0.0278536	-0.350676	rs603424	a	g	CWF19L1
Muscle_Skeletal	ENSG00000095485.16	451	2.29213e-100	1.03787e-100	0.669179	0.302973	0.0278487	-0.410452	rs603424	a	g	CWF19L1
Brain_Putamen_basal_ganglia	ENSG00000095485.16	451	6.17835e-35	2.79752e-35	0.66918	0.302973	0.0278473	-0.345011	rs603424	a	g	CWF19L1
Whole_Blood	ENSG00000196072.11	451	1.89848e-06	8.59619e-07	0.669184	0.302975	0.027839	-2.32684	rs603424	a	g	BLOC1S2
Ovary	ENSG00000095485.16	451	5.48434e-05	2.48328e-05	0.669131	0.302951	0.0278386	-0.525426	rs603424	a	g	CWF19L1
Adipose_Visceral_Omentum	ENSG00000260475.1	451	0.66105	0.29932	0.00813848	0.00365723	0.027834	10.7124	rs603424	a	g	RP11-85A1.3
Thyroid	ENSG00000095485.16	451	4.17373e-113	1.88984e-113	0.66919	0.302978	0.027832	-0.431997	rs603424	a	g	CWF19L1
Uterus	ENSG00000196072.11	450	0.00064683	0.00029282	0.668589	0.302643	0.0278287	-0.528405	rs603424	a	g	BLOC1S2
Brain_Frontal_Cortex_BA9	ENSG00000095485.16	451	9.4475e-51	4.27778e-51	0.669196	0.302981	0.0278229	-0.335881	rs603424	a	g	CWF19L1
Brain_Amygdala	ENSG00000095485.16	451	1.42758e-08	6.46399e-09	0.669203	0.302983	0.0278141	-0.357933	rs603424	a	g	CWF19L1
Esophagus_Gastroesophageal_Junction	ENSG00000095485.16	451	6.50376e-48	2.94487e-48	0.669205	0.302984	0.0278107	-0.402309	rs603424	a	g	CWF19L1
Uterus	ENSG00000095485.16	450	0.00147239	0.000666554	0.667776	0.302275	0.0278099	-0.587603	rs603424	a	g	CWF19L1
Brain_Cortex	ENSG00000095485.16	451	1.68516e-67	7.63031e-68	0.669207	0.302985	0.0278074	-0.331637	rs603424	a	g	CWF19L1
Brain_Nucleus_accumbens_basal_ganglia	ENSG00000095485.16	451	3.04917e-47	1.38065e-47	0.669208	0.302986	0.0278067	-0.292863	rs603424	a	g	CWF19L1
Heart_Atrial_Appendage	ENSG00000095485.16	451	2.26395e-45	1.0251e-45	0.669209	0.302986	0.027805	-0.36853	rs603424	a	g	CWF19L1
Colon_Sigmoid	ENSG00000095485.16	451	5.70848e-41	2.58477e-41	0.669217	0.30299	0.0277931	-0.439014	rs603424	a	g	CWF19L1
Brain_Substantia_nigra	ENSG00000095485.16	450	1.84135e-08	8.33601e-09	0.669256	0.302952	0.0277925	-0.363477	rs603424	a	g	CWF19L1
Artery_Coronary	ENSG00000095485.16	451	5.22826e-28	2.36733e-28	0.669218	0.30299	0.0277915	-0.364912	rs603424	a	g	CWF19L1
Brain_Cerebellar_Hemisphere	ENSG00000095485.16	451	1.09391e-22	4.95318e-23	0.669226	0.302994	0.02778	-0.393808	rs603424	a	g	CWF19L1
Esophagus_Mucosa	ENSG00000095485.16	451	8.82259e-137	3.99482e-137	0.669228	0.302995	0.0277769	-0.39403	rs603424	a	g	CWF19L1
Pancreas	ENSG00000095485.16	451	1.5234e-28	6.89786e-29	0.669231	0.302996	0.0277724	-0.461311	rs603424	a	g	CWF19L1
Stomach	ENSG00000095485.16	451	3.82452e-50	1.73172e-50	0.669234	0.302997	0.0277689	-0.377936	rs603424	a	g	CWF19L1
Artery_Aorta	ENSG00000095485.16	451	5.42017e-78	2.45422e-78	0.669234	0.302997	0.0277689	-0.370462	rs603424	a	g	CWF19L1
Lung	ENSG00000095485.16	451	2.15751e-78	9.76907e-79	0.669237	0.302999	0.0277642	-0.461439	rs603424	a	g	CWF19L1
Heart_Left_Ventricle	ENSG00000095485.16	451	1.39559e-54	6.31917e-55	0.669242	0.303001	0.0277568	-0.402822	rs603424	a	g	CWF19L1
Brain_Hypothalamus	ENSG00000095485.16	451	2.95274e-44	1.33698e-44	0.669246	0.303003	0.0277516	-0.289707	rs603424	a	g	CWF19L1
Cells_Cultured_fibroblasts	ENSG00000095485.16	451	6.65837e-74	3.01487e-74	0.669256	0.303008	0.0277367	-0.57007	rs603424	a	g	CWF19L1
Skin_Sun_Exposed_Lower_leg	ENSG00000095485.16	451	5.84295e-90	2.64566e-90	0.669261	0.30301	0.0277294	-0.425961	rs603424	a	g	CWF19L1
Brain_Anterior_cingulate_cortex_BA24	ENSG00000273476.1	450	0.658425	0.298076	0.0108799	0.00489774	0.0277218	6.4292	rs603424	a	g	RP11-108L7.14
Kidney_Cortex	ENSG00000095485.16	444	1.15027e-05	5.20175e-06	0.669545	0.302754	0.0276838	-0.00610596	rs603424	a	g	CWF19L1
Spleen	ENSG00000166135.13	449	0.0591862	0.0267898	0.610236	0.276187	0.0276007	1.51626	rs603424	a	g	HIF1AN
Brain_Cerebellar_Hemisphere	ENSG00000227695.5	451	0.658024	0.29795	0.0113406	0.00510739	0.0275783	-8.25437	rs603424	a	g	DNMBP-AS1
Artery_Tibial	ENSG00000166135.13	451	9.15517e-05	4.14541e-05	0.669345	0.303048	0.0274732	1.76664	rs603424	a	g	HIF1AN
Brain_Hippocampus	ENSG00000229278.1	451	0.00101149	0.000457997	0.66855	0.302688	0.0272928	-0.465896	rs603424	a	g	RP11-483F11.7
Artery_Coronary	ENSG00000196072.11	451	0.501694	0.227164	0.167947	0.0760185	0.0271763	-3.72489	rs603424	a	g	BLOC1S2
Brain_Amygdala	ENSG00000023839.10	451	0.650993	0.294766	0.0189256	0.00854264	0.026773	7.12093	rs603424	a	g	ABCC2
Brain_Spinal_cord_cervical_c-1	ENSG00000224934.2	451	0.653003	0.295676	0.0169818	0.0076626	0.0266768	8.81314	rs603424	a	g	RP11-441O15.3
Adrenal_Gland	ENSG00000075290.7	451	0.662361	0.299913	0.0081951	0.00368485	0.0258454	8.87836	rs603424	a	g	WNT8B
Brain_Caudate_basal_ganglia	ENSG00000273162.1	451	0.660626	0.299128	0.0099414	0.00447558	0.025829	-9.20479	rs603424	a	g	RP11-108L7.15
Ovary	ENSG00000107816.17	451	0.631932	0.286135	0.0386597	0.0174791	0.0257935	-9.30156	rs603424	a	g	LZTS2
Artery_Coronary	ENSG00000230224.1	451	0.118281	0.0535572	0.552368	0.250084	0.0257097	-1.57793	rs603424	a	g	PHBP9
Brain_Nucleus_accumbens_basal_ganglia	ENSG00000023839.10	451	0.662088	0.29979	0.00866906	0.00389975	0.0255533	9.70064	rs603424	a	g	ABCC2
Brain_Hippocampus	ENSG00000075826.16	451	0.0603701	0.0273352	0.610614	0.276457	0.0252232	-6.19777	rs603424	a	g	SEC31B
Whole_Blood	ENSG00000166135.13	451	8.66909e-28	3.92532e-28	0.671531	0.304041	0.0244283	-0.178952	rs603424	a	g	HIF1AN
Nerve_Tibial	ENSG00000075826.16	451	8.07369e-110	3.65572e-110	0.671539	0.304045	0.0244164	-0.0784269	rs603424	a	g	SEC31B
Kidney_Cortex	ENSG00000075826.16	444	9.09503e-05	4.11296e-05	0.671714	0.303739	0.0244153	-0.0538294	rs603424	a	g	SEC31B
Vagina	ENSG00000075826.16	448	2.52587e-09	1.14305e-09	0.671659	0.303927	0.0244141	-0.0998277	rs603424	a	g	SEC31B
Heart_Atrial_Appendage	ENSG00000075826.16	451	3.27491e-18	1.48286e-18	0.671542	0.304046	0.0244117	-0.115759	rs603424	a	g	SEC31B
Artery_Aorta	ENSG00000075826.16	451	1.60505e-30	7.26757e-31	0.671543	0.304046	0.024411	-0.109219	rs603424	a	g	SEC31B
Pancreas	ENSG00000075826.16	451	3.3938e-20	1.53669e-20	0.671543	0.304046	0.024411	-0.0824839	rs603424	a	g	SEC31B
Adipose_Subcutaneous	ENSG00000075826.16	451	1.45884e-78	6.60553e-79	0.671543	0.304046	0.0244107	-0.0720298	rs603424	a	g	SEC31B
Breast_Mammary_Tissue	ENSG00000075826.16	451	1.442e-33	6.52931e-34	0.671543	0.304046	0.0244107	-0.0780742	rs603424	a	g	SEC31B
Skin_Not_Sun_Exposed_Suprapubic	ENSG00000075826.16	451	1.01847e-49	4.61157e-50	0.671543	0.304047	0.0244105	-0.095485	rs603424	a	g	SEC31B
Spleen	ENSG00000075826.16	449	5.5847e-12	2.52784e-12	0.671616	0.303973	0.0244105	-0.0857833	rs603424	a	g	SEC31B
Whole_Blood	ENSG00000075826.16	451	8.24904e-125	3.73512e-125	0.671543	0.304047	0.0244104	-0.0855906	rs603424	a	g	SEC31B
Cells_Cultured_fibroblasts	ENSG00000075826.16	451	7.11887e-57	3.22338e-57	0.671544	0.304047	0.0244088	-0.193195	rs603424	a	g	SEC31B
Lung	ENSG00000075826.16	451	3.44311e-71	1.55902e-71	0.671545	0.304047	0.0244082	-0.0889183	rs603424	a	g	SEC31B
Colon_Sigmoid	ENSG00000075826.16	451	3.76319e-08	1.70395e-08	0.671546	0.304048	0.0244067	-0.137407	rs603424	a	g	SEC31B
Brain_Cortex	ENSG00000075826.16	451	7.84282e-11	3.55118e-11	0.671546	0.304048	0.0244062	-0.123391	rs603424	a	g	SEC31B
Heart_Left_Ventricle	ENSG00000075826.16	451	2.64663e-28	1.19838e-28	0.671549	0.304049	0.0244022	-0.134414	rs603424	a	g	SEC31B
Minor_Salivary_Gland	ENSG00000075826.16	449	1.53295e-10	6.93859e-11	0.671625	0.303974	0.0244014	-0.0701069	rs603424	a	g	SEC31B
Brain_Substantia_nigra	ENSG00000075290.7	450	4.90372e-08	2.21997e-08	0.671588	0.304011	0.0244012	0.0423409	rs603424	a	g	WNT8B
Adipose_Visceral_Omentum	ENSG00000075826.16	451	6.5542e-60	2.96771e-60	0.67155	0.30405	0.0244009	-0.0800963	rs603424	a	g	SEC31B
Brain_Hippocampus	ENSG00000075290.7	451	3.76134e-05	1.70311e-05	0.671512	0.304033	0.0244002	0.0612501	rs603424	a	g	WNT8B
Esophagus_Mucosa	ENSG00000166135.13	451	8.00359e-14	3.62398e-14	0.67155	0.30405	0.0243996	-0.146337	rs603424	a	g	HIF1AN
Brain_Cerebellum	ENSG00000075826.16	451	1.41266e-13	6.39645e-14	0.671551	0.30405	0.0243994	-0.0829216	rs603424	a	g	SEC31B
Artery_Coronary	ENSG00000075826.16	451	5.16537e-14	2.33885e-14	0.671551	0.30405	0.0243993	-0.110372	rs603424	a	g	SEC31B
Colon_Transverse	ENSG00000075826.16	451	4.72931e-21	2.14141e-21	0.671551	0.30405	0.0243986	-0.0922759	rs603424	a	g	SEC31B
Pituitary	ENSG00000075826.16	451	2.51753e-09	1.13992e-09	0.671551	0.30405	0.0243985	-0.104143	rs603424	a	g	SEC31B
Brain_Cerebellar_Hemisphere	ENSG00000075826.16	451	2.80615e-10	1.27061e-10	0.671552	0.30405	0.0243981	-0.0844193	rs603424	a	g	SEC31B
Cells_EBV-transformed_lymphocytes	ENSG00000075826.16	451	1.26067e-05	5.70827e-06	0.671539	0.304045	0.0243977	-0.0839357	rs603424	a	g	SEC31B
Ovary	ENSG00000075826.16	451	0.000869772	0.000393828	0.670682	0.303657	0.0243976	-0.0828814	rs603424	a	g	SEC31B
Prostate	ENSG00000075826.16	451	5.88905e-07	2.66653e-07	0.671552	0.304051	0.0243967	-0.0837403	rs603424	a	g	SEC31B
Stomach	ENSG00000075826.16	451	9.11232e-26	4.12601e-26	0.671553	0.304051	0.0243961	-0.116599	rs603424	a	g	SEC31B
Skin_Sun_Exposed_Lower_leg	ENSG00000075826.16	451	4.3206e-65	1.95634e-65	0.671554	0.304052	0.0243941	-0.096744	rs603424	a	g	SEC31B
Esophagus_Muscularis	ENSG00000166135.13	451	2.77047e-09	1.25445e-09	0.671555	0.304052	0.0243926	0.211881	rs603424	a	g	HIF1AN
Small_Intestine_Terminal_Ileum	ENSG00000075826.16	451	2.42682e-07	1.09885e-07	0.671556	0.304052	0.0243919	-0.0912526	rs603424	a	g	SEC31B
Esophagus_Gastroesophageal_Junction	ENSG00000075826.16	451	1.68046e-22	7.60904e-23	0.671556	0.304052	0.0243917	-0.107812	rs603424	a	g	SEC31B
Esophagus_Muscularis	ENSG00000075826.16	451	2.64369e-38	1.19705e-38	0.671557	0.304053	0.0243906	-0.11758	rs603424	a	g	SEC31B
Esophagus_Mucosa	ENSG00000075826.16	451	1.40156e-37	6.34618e-38	0.671558	0.304053	0.0243884	-0.107303	rs603424	a	g	SEC31B
Adrenal_Gland	ENSG00000075826.16	451	0.000195203	8.83867e-05	0.671364	0.303965	0.0243872	-0.147569	rs603424	a	g	SEC31B
Brain_Spinal_cord_cervical_c-1	ENSG00000075290.7	451	6.54123e-08	2.96183e-08	0.671563	0.304056	0.0243811	0.0456514	rs603424	a	g	WNT8B
Esophagus_Gastroesophageal_Junction	ENSG00000166135.13	451	0.000338354	0.000153205	0.671228	0.303904	0.0243761	0.242673	rs603424	a	g	HIF1AN
Brain_Hypothalamus	ENSG00000075826.16	451	0.00108241	0.000490107	0.670485	0.303568	0.0243745	-0.157922	rs603424	a	g	SEC31B
Brain_Frontal_Cortex_BA9	ENSG00000075826.16	451	0.00179348	0.000812076	0.669777	0.303247	0.0243705	-0.177936	rs603424	a	g	SEC31B
Muscle_Skeletal	ENSG00000166135.13	451	1.2098e-12	5.4779e-13	0.671576	0.304062	0.024362	0.201505	rs603424	a	g	HIF1AN
Muscle_Skeletal	ENSG00000075826.16	451	2.20196e-31	9.97033e-32	0.671583	0.304065	0.0243529	-0.127857	rs603424	a	g	SEC31B
Artery_Tibial	ENSG00000075826.16	451	5.95656e-70	2.6971e-70	0.671589	0.304067	0.0243436	-0.0668269	rs603424	a	g	SEC31B
Skin_Sun_Exposed_Lower_leg	ENSG00000166135.13	451	0.00174144	0.000788515	0.669849	0.30328	0.0243413	-0.343874	rs603424	a	g	HIF1AN
Prostate	ENSG00000023839.10	451	0.618581	0.28009	0.0530154	0.0239807	0.0243324	8.02599	rs603424	a	g	ABCC2
Minor_Salivary_Gland	ENSG00000186862.17	449	0.656444	0.297126	0.0152316	0.00686994	0.0243286	5.65475	rs603424	a	g	PDZD7
Brain_Nucleus_accumbens_basal_ganglia	ENSG00000075826.16	451	0.0028823	0.00130509	0.668726	0.302771	0.0243161	-0.201627	rs603424	a	g	SEC31B
Thyroid	ENSG00000075826.16	451	7.98278e-59	3.61456e-59	0.671626	0.304084	0.0242902	-0.0647495	rs603424	a	g	SEC31B
Brain_Cerebellar_Hemisphere	ENSG00000166135.13	451	0.0100551	0.00455287	0.661601	0.299545	0.0242465	0.217618	rs603424	a	g	HIF1AN
Esophagus_Muscularis	ENSG00000166136.15	451	0.658151	0.298007	0.0135091	0.00609262	0.02424	23.2025	rs603424	a	g	NDUFB8
Whole_Blood	ENSG00000166136.15	451	0.00561674	0.00254323	0.666062	0.301565	0.0242125	-0.42804	rs603424	a	g	NDUFB8
Liver	ENSG00000075826.16	451	0.00783318	0.00354682	0.663877	0.300576	0.0241674	-0.175206	rs603424	a	g	SEC31B
Nerve_Tibial	ENSG00000166135.13	451	0.0426004	0.0192892	0.629128	0.284842	0.0241403	1.17013	rs603424	a	g	HIF1AN
Testis	ENSG00000075826.16	451	0.0143644	0.00650411	0.657497	0.297687	0.0239474	-0.291788	rs603424	a	g	SEC31B
Brain_Spinal_cord_cervical_c-1	ENSG00000233690.1	451	0.657117	0.297539	0.0148039	0.00667924	0.0238616	8.23303	rs603424	a	g	EBAG9P1
Brain_Nucleus_accumbens_basal_ganglia	ENSG00000107819.13	451	0.657901	0.297894	0.0141095	0.00636499	0.0237309	-11.5762	rs603424	a	g	SFXN3
Brain_Cortex	ENSG00000075290.7	451	0.0298786	0.0135289	0.642216	0.290768	0.0236089	0.366973	rs603424	a	g	WNT8B
Brain_Nucleus_accumbens_basal_ganglia	ENSG00000107593.16	451	0.0335213	0.0151783	0.638684	0.289169	0.0234467	0.360108	rs603424	a	g	PKD2L1
Lung	ENSG00000235823.1	451	0.160622	0.0727287	0.511595	0.231624	0.0234303	-0.0987341	rs603424	a	g	OLMALINC
Kidney_Cortex	ENSG00000260475.1	444	0.656628	0.296941	0.0158839	0.00715965	0.0233876	-3.26827	rs603424	a	g	RP11-85A1.3
Kidney_Cortex	ENSG00000186862.17	444	0.65865	0.297855	0.0140247	0.00631911	0.0231516	7.51961	rs603424	a	g	PDZD7
Small_Intestine_Terminal_Ileum	ENSG00000213341.10	451	0.656533	0.297274	0.0159428	0.00719574	0.0230544	-13.8329	rs603424	a	g	CHUK
Stomach	ENSG00000230224.1	451	0.170029	0.0769884	0.502459	0.227487	0.0230359	-7.94193	rs603424	a	g	PHBP9
Minor_Salivary_Gland	ENSG00000196072.11	449	0.584454	0.264542	0.0881204	0.0398629	0.0230213	-4.8889	rs603424	a	g	BLOC1S2
Lung	ENSG00000107593.16	451	2.89557e-58	1.3111e-58	0.67256	0.304509	0.022931	-0.173012	rs603424	a	g	PKD2L1
Breast_Mammary_Tissue	ENSG00000166136.15	451	0.669333	0.30307	0.00337901	0.00150729	0.0227108	29.0882	rs603424	a	g	NDUFB8
Brain_Nucleus_accumbens_basal_ganglia	ENSG00000235823.1	451	0.545672	0.247077	0.127055	0.057507	0.0226888	10.2669	rs603424	a	g	OLMALINC
Cells_EBV-transformed_lymphocytes	ENSG00000055950.16	451	0.658902	0.298347	0.0138467	0.00624703	0.0226569	-8.18929	rs603424	a	g	MRPL43
Brain_Substantia_nigra	ENSG00000107554.16	450	0.647225	0.293006	0.0256344	0.0115824	0.0225528	-7.36735	rs603424	a	g	DNMBP
Uterus	ENSG00000075826.16	450	0.108303	0.0490287	0.564571	0.255559	0.0225389	0.756713	rs603424	a	g	SEC31B
Kidney_Cortex	ENSG00000273030.1	444	0.609729	0.275732	0.0636295	0.0287524	0.0221567	4.85233	rs603424	a	g	RP11-285F16.1
Spleen	ENSG00000272572.1	449	0.546774	0.24749	0.126422	0.057201	0.0221139	32.6195	rs603424	a	g	RP11-179B2.2
Skin_Not_Sun_Exposed_Suprapubic	ENSG00000023839.10	451	0.664961	0.30109	0.00829891	0.00373579	0.0219144	14.653	rs603424	a	g	ABCC2
Brain_Frontal_Cortex_BA9	ENSG00000107554.16	451	0.655119	0.296634	0.0182772	0.0082541	0.0217149	-9.66431	rs603424	a	g	DNMBP
Testis	ENSG00000120054.11	451	0.222282	0.100648	0.451151	0.204257	0.0216617	2.46503	rs603424	a	g	CPN1
Skin_Not_Sun_Exposed_Suprapubic	ENSG00000166135.13	451	0.307302	0.139145	0.36624	0.16581	0.021503	0.994013	rs603424	a	g	HIF1AN
Testis	ENSG00000107566.13	451	0.200435	0.0907557	0.473255	0.214266	0.021288	0.326986	rs603424	a	g	ERLIN1
Brain_Frontal_Cortex_BA9	ENSG00000272572.1	451	0.645632	0.292338	0.0284217	0.0128484	0.0207599	6.77329	rs603424	a	g	RP11-179B2.2
Brain_Putamen_basal_ganglia	ENSG00000107566.13	451	0.666777	0.301913	0.00760853	0.00342482	0.0202773	-12.7351	rs603424	a	g	ERLIN1
Colon_Sigmoid	ENSG00000166135.13	451	0.0688139	0.0311585	0.605697	0.274236	0.0200949	0.340911	rs603424	a	g	HIF1AN
Brain_Amygdala	ENSG00000273030.1	451	0.662433	0.299946	0.0121815	0.00549576	0.0199433	-10.382	rs603424	a	g	RP11-285F16.1
Adrenal_Gland	ENSG00000272572.1	451	0.663457	0.30041	0.0111832	0.00504379	0.0199063	8.28406	rs603424	a	g	RP11-179B2.2
Pancreas	ENSG00000235823.1	451	0.511155	0.231448	0.163993	0.0742358	0.019168	3.10753	rs603424	a	g	OLMALINC
Small_Intestine_Terminal_Ileum	ENSG00000273476.1	451	0.662393	0.299928	0.0127878	0.0057711	0.0191197	8.58481	rs603424	a	g	RP11-108L7.14
Brain_Amygdala	ENSG00000230224.1	451	0.665621	0.301389	0.00964343	0.00434749	0.0189991	16.5137	rs603424	a	g	PHBP9
Kidney_Cortex	ENSG00000120054.11	444	0.572167	0.258746	0.103408	0.0467442	0.0189352	5.44334	rs603424	a	g	CPN1
Brain_Putamen_basal_ganglia	ENSG00000075826.16	451	0.638084	0.288921	0.037583	0.016999	0.0184124	-15.3517	rs603424	a	g	SEC31B
Cells_EBV-transformed_lymphocytes	ENSG00000233690.1	451	0.661042	0.299316	0.0146531	0.00661645	0.0183726	-7.74498	rs603424	a	g	EBAG9P1
Liver	ENSG00000107821.14	451	0.666643	0.301852	0.00913181	0.00411658	0.0182569	9.5334	rs603424	a	g	KAZALD1
Nerve_Tibial	ENSG00000107593.16	451	0.230279	0.104269	0.445524	0.201712	0.0182164	1.48252	rs603424	a	g	PKD2L1
Brain_Hypothalamus	ENSG00000198018.6	451	0.658292	0.298071	0.0175866	0.00794502	0.0181053	10.5143	rs603424	a	g	ENTPD7
Adipose_Subcutaneous	ENSG00000166136.15	451	0.671764	0.304171	0.00416264	0.00186679	0.0180349	26.96	rs603424	a	g	NDUFB8
Cells_EBV-transformed_lymphocytes	ENSG00000119906.11	451	0.638042	0.288902	0.0379382	0.0171602	0.0179578	-5.12773	rs603424	a	g	SLF2
Ovary	ENSG00000107566.13	451	0.654975	0.296569	0.0211779	0.00957155	0.0177062	10.6509	rs603424	a	g	ERLIN1
Brain_Hippocampus	ENSG00000107566.13	451	0.506672	0.229418	0.169514	0.0767372	0.0176593	-5.84065	rs603424	a	g	ERLIN1
Brain_Caudate_basal_ganglia	ENSG00000213341.10	451	0.669682	0.303228	0.00681168	0.00306708	0.0172103	-5.55813	rs603424	a	g	CHUK
Brain_Hippocampus	ENSG00000272572.1	451	0.667255	0.302129	0.00936116	0.00422165	0.0170324	8.36546	rs603424	a	g	RP11-179B2.2
Testis	ENSG00000224934.2	451	0.660582	0.299108	0.0160642	0.00725678	0.0169895	14.1249	rs603424	a	g	RP11-441O15.3
Artery_Aorta	ENSG00000166135.13	451	0.353557	0.160089	0.32334	0.14639	0.0166236	7.79878	rs603424	a	g	HIF1AN
Brain_Amygdala	ENSG00000233690.1	451	0.66544	0.301307	0.0115143	0.00519707	0.0165417	7.28955	rs603424	a	g	EBAG9P1
Ovary	ENSG00000075290.7	451	0.66164	0.299587	0.0153726	0.00694417	0.016457	7.13512	rs603424	a	g	WNT8B
Brain_Anterior_cingulate_cortex_BA24	ENSG00000075826.16	450	0.276602	0.125221	0.400661	0.181367	0.0161496	-2.83311	rs603424	a	g	SEC31B
Pancreas	ENSG00000230224.1	451	0.480866	0.217734	0.196425	0.0889241	0.0160514	5.82798	rs603424	a	g	PHBP9
Brain_Spinal_cord_cervical_c-1	ENSG00000155287.10	451	0.669625	0.303202	0.0077028	0.00347178	0.0159985	-13.789	rs603424	a	g	SLC25A28
Ovary	ENSG00000107554.16	451	0.655531	0.296821	0.0218722	0.00988771	0.0158878	-7.04892	rs603424	a	g	DNMBP
Testis	ENSG00000283232.1	451	0.652823	0.295594	0.0245824	0.0111149	0.0158855	-8.36079	rs603424	a	g	Cyp2c44
Brain_Hippocampus	ENSG00000107593.16	451	0.605627	0.274224	0.0717902	0.0324903	0.0158685	-5.735	rs603424	a	g	PKD2L1
Brain_Substantia_nigra	ENSG00000099194.5	450	0.669857	0.303252	0.0076529	0.00344876	0.0157901	-11.5797	rs603424	a	g	SCD
Brain_Substantia_nigra	ENSG00000023839.10	450	0.664665	0.300901	0.0128517	0.00580233	0.0157796	-7.88469	rs603424	a	g	ABCC2
Pituitary	ENSG00000273162.1	451	0.665001	0.301109	0.0125408	0.00566272	0.0156873	-9.42773	rs603424	a	g	RP11-108L7.15
Brain_Cortex	ENSG00000272572.1	451	0.666681	0.30187	0.0108886	0.00491467	0.0156458	6.88096	rs603424	a	g	RP11-179B2.2
Brain_Caudate_basal_ganglia	ENSG00000260475.1	451	0.641296	0.290375	0.0363883	0.016461	0.0154799	8.47877	rs603424	a	g	RP11-85A1.3
Uterus	ENSG00000155287.10	450	0.451174	0.204247	0.22657	0.102553	0.0154566	5.28198	rs603424	a	g	SLC25A28
Lung	ENSG00000227695.5	451	0.658896	0.298345	0.0188247	0.00850828	0.0154259	41.3325	rs603424	a	g	DNMBP-AS1
Small_Intestine_Terminal_Ileum	ENSG00000198018.6	451	0.66622	0.301661	0.0115378	0.00520887	0.0153725	-13.841	rs603424	a	g	ENTPD7
Heart_Atrial_Appendage	ENSG00000107566.13	451	0.674632	0.30547	0.00313357	0.0014035	0.0153611	22.7334	rs603424	a	g	ERLIN1
Brain_Cerebellum	ENSG00000235823.1	451	0.651994	0.295219	0.0257751	0.0116555	0.0153561	-13.1355	rs603424	a	g	OLMALINC
Minor_Salivary_Gland	ENSG00000107593.16	449	0.390525	0.176764	0.287346	0.130046	0.0153193	23.6669	rs603424	a	g	PKD2L1
Brain_Nucleus_accumbens_basal_ganglia	ENSG00000230224.1	451	0.613373	0.277732	0.0644241	0.0291556	0.0153153	9.60156	rs603424	a	g	PHBP9
Kidney_Cortex	ENSG00000014919.12	444	0.540002	0.2442	0.138085	0.0624295	0.015283	-5.74177	rs603424	a	g	COX15
Minor_Salivary_Gland	ENSG00000107807.12	449	0.667281	0.302032	0.0107373	0.00484494	0.0151046	-8.21993	rs603424	a	g	TLX1
Nerve_Tibial	ENSG00000055950.16	451	0.664712	0.300978	0.01327	0.00599354	0.0150461	25.7525	rs603424	a	g	MRPL43
Thyroid	ENSG00000227695.5	451	0.594845	0.269343	0.083162	0.0376403	0.0150097	-13.0615	rs603424	a	g	DNMBP-AS1
Colon_Sigmoid	ENSG00000257582.5	451	0.316626	0.143367	0.361384	0.163617	0.0150064	0.738536	rs603424	a	g	LINC01475
Brain_Anterior_cingulate_cortex_BA24	ENSG00000229278.1	450	0.664928	0.30102	0.013167	0.00594591	0.0149393	-7.98868	rs603424	a	g	RP11-483F11.7
Minor_Salivary_Gland	ENSG00000257582.5	449	0.639946	0.289659	0.0382025	0.0172767	0.0149164	6.19882	rs603424	a	g	LINC01475
Brain_Amygdala	ENSG00000107554.16	451	0.665925	0.301527	0.0121687	0.00549501	0.0148841	-9.86805	rs603424	a	g	DNMBP
Small_Intestine_Terminal_Ileum	ENSG00000257582.5	451	0.666863	0.301952	0.0112495	0.00507886	0.0148561	-7.72256	rs603424	a	g	LINC01475
Ovary	ENSG00000099194.5	451	0.474675	0.21493	0.203503	0.09213	0.0147624	-8.88696	rs603424	a	g	SCD
Adipose_Subcutaneous	ENSG00000166135.13	451	0.379157	0.17168	0.299055	0.135396	0.0147126	10.5881	rs603424	a	g	HIF1AN
Liver	ENSG00000236308.1	451	0.568802	0.25755	0.109442	0.04954	0.0146663	-1.9941	rs603424	a	g	RP11-316M21.7
Muscle_Skeletal	ENSG00000099194.5	451	0.670762	0.303717	0.00753616	0.00339774	0.0145867	13.3382	rs603424	a	g	SCD
Ovary	ENSG00000233690.1	451	0.666358	0.301723	0.0119635	0.00540244	0.0145531	8.00115	rs603424	a	g	EBAG9P1
Brain_Caudate_basal_ganglia	ENSG00000075826.16	451	0.598988	0.271218	0.079384	0.0359302	0.0144799	-13.8587	rs603424	a	g	SEC31B
Esophagus_Gastroesophageal_Junction	ENSG00000273030.1	451	0.595422	0.269604	0.0829549	0.0375471	0.0144727	4.53128	rs603424	a	g	RP11-285F16.1
Heart_Left_Ventricle	ENSG00000099194.5	451	0.637307	0.288569	0.0411264	0.0186074	0.0143905	10.6296	rs603424	a	g	SCD
Esophagus_Gastroesophageal_Junction	ENSG00000099194.5	451	0.644138	0.291662	0.0343001	0.0155165	0.0143834	8.18215	rs603424	a	g	SCD
Kidney_Cortex	ENSG00000236308.1	444	0.661708	0.299238	0.0170269	0.00768557	0.0143412	6.44198	rs603424	a	g	RP11-316M21.7
Artery_Tibial	ENSG00000023839.10	451	0.672597	0.304548	0.00588876	0.00265208	0.0143136	16.8058	rs603424	a	g	ABCC2
Skin_Not_Sun_Exposed_Suprapubic	ENSG00000235823.1	451	0.427751	0.193683	0.250752	0.113525	0.0142889	5.23431	rs603424	a	g	OLMALINC
Testis	ENSG00000236311.6	451	0.665546	0.301356	0.0130176	0.00588011	0.0142002	13.1494	rs603424	a	g	TLX1NB
Brain_Cerebellar_Hemisphere	ENSG00000229278.1	451	0.656147	0.2971	0.0224737	0.0101619	0.0141173	-7.28342	rs603424	a	g	RP11-483F11.7
Stomach	ENSG00000235823.1	451	0.674274	0.305308	0.00434767	0.00195448	0.014116	-16.5448	rs603424	a	g	OLMALINC
Brain_Nucleus_accumbens_basal_ganglia	ENSG00000233690.1	451	0.665768	0.301456	0.0129266	0.0058391	0.01401	9.42958	rs603424	a	g	EBAG9P1
Brain_Hypothalamus	ENSG00000224934.2	451	0.671507	0.304055	0.00719016	0.00324166	0.0140067	13.1065	rs603424	a	g	RP11-441O15.3
Spleen	ENSG00000235823.1	449	0.426119	0.192877	0.252654	0.114347	0.0140028	5.51017	rs603424	a	g	OLMALINC
Cells_EBV-transformed_lymphocytes	ENSG00000224934.2	451	0.65909	0.298432	0.0196928	0.0089029	0.0138823	-8.77411	rs603424	a	g	RP11-441O15.3
Brain_Hippocampus	ENSG00000166135.13	451	0.396813	0.179675	0.281981	0.127665	0.0138667	-3.10627	rs603424	a	g	HIF1AN
Artery_Tibial	ENSG00000095539.15	451	0.674486	0.305403	0.00443579	0.00199482	0.01368	21.2577	rs603424	a	g	SEMA4G
Spleen	ENSG00000107566.13	449	0.66708	0.301945	0.0120148	0.00542482	0.0135359	11.1011	rs603424	a	g	ERLIN1
Lung	ENSG00000107566.13	451	0.548786	0.248487	0.130272	0.0589729	0.0134816	38.787	rs603424	a	g	ERLIN1
Vagina	ENSG00000075290.7	448	0.666786	0.301746	0.0124125	0.00560367	0.0134522	-8.47068	rs603424	a	g	WNT8B
Minor_Salivary_Gland	ENSG00000233690.1	449	0.667873	0.3023	0.0112844	0.00509423	0.013449	7.40257	rs603424	a	g	EBAG9P1
Colon_Sigmoid	ENSG00000273162.1	451	0.671673	0.30413	0.0074766	0.00337202	0.0133486	-10.9831	rs603424	a	g	RP11-108L7.15
Whole_Blood	ENSG00000023839.10	451	0.675879	0.306034	0.00333201	0.00149546	0.0132591	33.6539	rs603424	a	g	ABCC2
Nerve_Tibial	ENSG00000260475.1	451	0.665642	0.301399	0.0136415	0.00616364	0.0131541	10.8522	rs603424	a	g	RP11-85A1.3
Minor_Salivary_Gland	ENSG00000230224.1	449	0.597828	0.270595	0.081534	0.0368916	0.0131514	-6.39438	rs603424	a	g	PHBP9
Brain_Hippocampus	ENSG00000023839.10	451	0.666318	0.301705	0.0129777	0.00586311	0.0131366	9.11732	rs603424	a	g	ABCC2
Pancreas	ENSG00000023839.10	451	0.652594	0.295491	0.026726	0.0120883	0.0131005	10.4609	rs603424	a	g	ABCC2
Brain_Amygdala	ENSG00000075891.21	451	0.661362	0.299461	0.0179603	0.00811923	0.0130981	6.3373	rs603424	a	g	PAX2
Stomach	ENSG00000273030.1	451	0.650317	0.29446	0.0290638	0.0131469	0.0130119	-9.47762	rs603424	a	g	RP11-285F16.1
Pancreas	ENSG00000198018.6	451	0.5008	0.226759	0.17859	0.0808514	0.0129997	-6.68991	rs603424	a	g	ENTPD7
Brain_Cortex	ENSG00000273030.1	451	0.67133	0.303975	0.0080746	0.00364316	0.0129776	-15.6831	rs603424	a	g	RP11-285F16.1
Brain_Putamen_basal_ganglia	ENSG00000273030.1	451	0.666012	0.301567	0.0134051	0.00605679	0.0129593	-13.9091	rs603424	a	g	RP11-285F16.1
Cells_EBV-transformed_lymphocytes	ENSG00000273030.1	451	0.66598	0.301552	0.0134636	0.00608331	0.0129217	-7.5	rs603424	a	g	RP11-285F16.1
Vagina	ENSG00000120053.10	448	0.675372	0.305631	0.00422973	0.00190125	0.0128665	16.1688	rs603424	a	g	GOT1
Brain_Putamen_basal_ganglia	ENSG00000213341.10	451	0.672512	0.30451	0.00697517	0.00314546	0.0128571	-15.3457	rs603424	a	g	CHUK
Breast_Mammary_Tissue	ENSG00000273162.1	451	0.656571	0.297292	0.0229248	0.0103674	0.0128445	10.5195	rs603424	a	g	RP11-108L7.15
Lung	ENSG00000107554.16	451	0.549441	0.248784	0.130066	0.0588802	0.012829	25.5176	rs603424	a	g	DNMBP
Minor_Salivary_Gland	ENSG00000166136.15	449	0.64395	0.291472	0.0356852	0.0161394	0.0127533	-9.17588	rs603424	a	g	NDUFB8
Esophagus_Muscularis	ENSG00000272572.1	451	0.643004	0.291149	0.0365607	0.0165417	0.0127446	-9.91424	rs603424	a	g	RP11-179B2.2
Heart_Left_Ventricle	ENSG00000107554.16	451	0.669922	0.303337	0.00972897	0.00439261	0.0126201	-14.9922	rs603424	a	g	DNMBP
Testis	ENSG00000230224.1	451	0.670616	0.303651	0.00905122	0.00408575	0.0125955	-13.4934	rs603424	a	g	PHBP9
Ovary	ENSG00000260475.1	451	0.661942	0.299724	0.0177252	0.00801326	0.0125953	-8.62749	rs603424	a	g	RP11-85A1.3
Artery_Aorta	ENSG00000166136.15	451	0.651833	0.295147	0.0278559	0.0126004	0.0125637	20.3499	rs603424	a	g	NDUFB8
Uterus	ENSG00000236308.1	450	0.631834	0.286031	0.0479321	0.0216864	0.0125164	-6.75677	rs603424	a	g	RP11-316M21.7
Whole_Blood	ENSG00000107816.17	451	0.66879	0.302824	0.0109843	0.00496117	0.0124403	-32.8217	rs603424	a	g	LZTS2
Pancreas	ENSG00000107819.13	451	0.673565	0.304986	0.00631746	0.00284823	0.0122832	14.9536	rs603424	a	g	SFXN3
Skin_Sun_Exposed_Lower_leg	ENSG00000107566.13	451	0.677089	0.306582	0.0027963	0.00125387	0.0122787	31.0436	rs603424	a	g	ERLIN1
Brain_Substantia_nigra	ENSG00000260475.1	450	0.651514	0.294947	0.0284144	0.0128512	0.012273	7.7717	rs603424	a	g	RP11-85A1.3
Pituitary	ENSG00000107593.16	451	0.528295	0.239209	0.15173	0.0686903	0.0120755	-27.2622	rs603424	a	g	PKD2L1
Vagina	ENSG00000260475.1	448	0.618861	0.280058	0.0612938	0.0277257	0.012061	-26.3513	rs603424	a	g	RP11-85A1.3
Brain_Caudate_basal_ganglia	ENSG00000229278.1	451	0.669848	0.303303	0.010211	0.00461146	0.0120268	10.6926	rs603424	a	g	RP11-483F11.7
Uterus	ENSG00000273162.1	450	0.670362	0.303473	0.00974423	0.0043992	0.0120212	9.65651	rs603424	a	g	RP11-108L7.15
Uterus	ENSG00000075290.7	450	0.665567	0.301302	0.0145641	0.00658119	0.0119856	7.60125	rs603424	a	g	WNT8B
Cells_EBV-transformed_lymphocytes	ENSG00000107815.7	451	0.672209	0.304373	0.00788162	0.00355678	0.0119794	13.5007	rs603424	a	g	TWNK
Spleen	ENSG00000075290.7	449	0.670274	0.30339	0.00989576	0.00446721	0.0119722	-10.1297	rs603424	a	g	WNT8B
Kidney_Cortex	ENSG00000107815.7	444	0.663865	0.300214	0.0165166	0.00745721	0.0119473	8.08491	rs603424	a	g	TWNK
Artery_Tibial	ENSG00000107593.16	451	0.458186	0.207464	0.221927	0.100475	0.0119472	4.30802	rs603424	a	g	PKD2L1
Vagina	ENSG00000273030.1	448	0.671697	0.303968	0.00863707	0.0038968	0.0118017	11.3166	rs603424	a	g	RP11-285F16.1
Prostate	ENSG00000119919.10	451	0.634834	0.287449	0.045401	0.0205456	0.0117706	10.922	rs603424	a	g	NKX2-3
Kidney_Cortex	ENSG00000107593.16	444	0.655758	0.296547	0.0247623	0.0111863	0.0117455	6.50731	rs603424	a	g	PKD2L1
Adrenal_Gland	ENSG00000107554.16	451	0.666303	0.301698	0.0139521	0.00630568	0.0117403	-9.49786	rs603424	a	g	DNMBP
Testis	ENSG00000166135.13	451	0.414769	0.187805	0.265491	0.120201	0.0117334	3.26822	rs603424	a	g	HIF1AN
Brain_Substantia_nigra	ENSG00000273162.1	450	0.646763	0.292797	0.0335636	0.0151829	0.0116941	15.5505	rs603424	a	g	RP11-108L7.15
Uterus	ENSG00000272572.1	450	0.670476	0.303525	0.00995907	0.00449693	0.0115431	7.98674	rs603424	a	g	RP11-179B2.2
Adrenal_Gland	ENSG00000273030.1	451	0.671216	0.303923	0.00930913	0.00420377	0.011348	-8.89037	rs603424	a	g	RP11-285F16.1
Stomach	ENSG00000075290.7	451	0.67494	0.305609	0.00558641	0.00251815	0.0113468	-11.8022	rs603424	a	g	WNT8B
Artery_Aorta	ENSG00000236308.1	451	0.675425	0.305829	0.00511157	0.00230316	0.011332	10.0685	rs603424	a	g	RP11-316M21.7
Brain_Anterior_cingulate_cortex_BA24	ENSG00000213341.10	450	0.607302	0.274932	0.0732911	0.0331683	0.0113063	9.71161	rs603424	a	g	CHUK
Artery_Aorta	ENSG00000107566.13	451	0.672136	0.304339	0.00843399	0.00380758	0.0112835	22.2819	rs603424	a	g	ERLIN1
Nerve_Tibial	ENSG00000155287.10	451	0.675577	0.305898	0.00505268	0.00227663	0.0111959	25.0517	rs603424	a	g	SLC25A28
Brain_Hippocampus	ENSG00000230224.1	451	0.672312	0.304419	0.008347	0.00376832	0.011154	11.4503	rs603424	a	g	PHBP9
Minor_Salivary_Gland	ENSG00000119929.12	449	0.662463	0.299851	0.0182836	0.00826458	0.0111385	10.2428	rs603424	a	g	CUTC
Minor_Salivary_Gland	ENSG00000228778.2	449	0.661006	0.299191	0.0197598	0.0089328	0.0111103	8.06412	rs603424	a	g	RP11-129J12.1
Minor_Salivary_Gland	ENSG00000055950.16	449	0.672199	0.304258	0.00857833	0.00387172	0.0110925	-10.4941	rs603424	a	g	MRPL43
Skin_Sun_Exposed_Lower_leg	ENSG00000233690.1	451	0.674709	0.305504	0.00601599	0.00271295	0.0110579	12.4659	rs603424	a	g	EBAG9P1
Heart_Atrial_Appendage	ENSG00000230224.1	451	0.640573	0.290048	0.0401767	0.0181808	0.0110221	-11.8664	rs603424	a	g	PHBP9
Uterus	ENSG00000198018.6	450	0.650605	0.294529	0.0301971	0.0136592	0.0110096	12.0611	rs603424	a	g	ENTPD7
Lung	ENSG00000166136.15	451	0.676959	0.306523	0.00380348	0.00171119	0.0110031	28.6747	rs603424	a	g	NDUFB8
Brain_Amygdala	ENSG00000229278.1	451	0.631902	0.286122	0.0488805	0.0221219	0.0109735	-11.4679	rs603424	a	g	RP11-483F11.7
Adrenal_Gland	ENSG00000107593.16	451	0.624225	0.282645	0.0566144	0.0256238	0.0108918	15.893	rs603424	a	g	PKD2L1
Spleen	ENSG00000236308.1	449	0.664028	0.300563	0.0168861	0.00763236	0.0108903	-10.0813	rs603424	a	g	RP11-316M21.7
Pituitary	ENSG00000055950.16	451	0.581788	0.26343	0.0990615	0.0448436	0.0108773	38.5016	rs603424	a	g	MRPL43
Uterus	ENSG00000186862.17	450	0.660467	0.298994	0.020462	0.00925233	0.0108248	-7.46097	rs603424	a	g	PDZD7
Muscle_Skeletal	ENSG00000230224.1	451	0.619462	0.280489	0.061439	0.0278084	0.0108016	-13.1741	rs603424	a	g	PHBP9
Brain_Anterior_cingulate_cortex_BA24	ENSG00000272572.1	450	0.630551	0.285457	0.0503986	0.0228051	0.0107881	-9.45318	rs603424	a	g	RP11-179B2.2
Breast_Mammary_Tissue	ENSG00000120053.10	451	0.672096	0.304321	0.00881973	0.00398275	0.0107801	16.208	rs603424	a	g	GOT1
Brain_Hippocampus	ENSG00000198018.6	451	0.613934	0.277986	0.0670043	0.0303284	0.0107474	-4.11765	rs603424	a	g	ENTPD7
Kidney_Cortex	ENSG00000227695.5	444	0.635968	0.287598	0.0453119	0.0204803	0.0106417	25.0772	rs603424	a	g	DNMBP-AS1
Uterus	ENSG00000273476.1	450	0.66882	0.302775	0.0122483	0.0055342	0.0106227	9.6813	rs603424	a	g	RP11-108L7.14
Artery_Aorta	ENSG00000107821.14	451	0.672967	0.304716	0.00805785	0.00363793	0.010622	-17.2792	rs603424	a	g	KAZALD1
Kidney_Cortex	ENSG00000107566.13	444	0.632159	0.285875	0.0491382	0.0222107	0.0106167	10.6924	rs603424	a	g	ERLIN1
Colon_Transverse	ENSG00000099194.5	451	0.653802	0.296038	0.0272961	0.012349	0.0105145	12.8244	rs603424	a	g	SCD
Spleen	ENSG00000212464.1	449	0.669854	0.3032	0.0113191	0.00511292	0.0105144	8.29688	rs603424	a	g	SNORA12
Breast_Mammary_Tissue	ENSG00000107593.16	451	0.650543	0.294562	0.0305822	0.013837	0.0104752	5.75169	rs603424	a	g	PKD2L1
Minor_Salivary_Gland	ENSG00000119919.10	449	0.67239	0.304344	0.00883845	0.00399012	0.0104366	-10.6395	rs603424	a	g	NKX2-3
Adipose_Subcutaneous	ENSG00000107821.14	451	0.550234	0.249143	0.130927	0.0592726	0.0104239	-16.581	rs603424	a	g	KAZALD1
Spleen	ENSG00000273476.1	449	0.672163	0.304245	0.00908496	0.00410178	0.0104056	11.2784	rs603424	a	g	RP11-108L7.14
Brain_Caudate_basal_ganglia	ENSG00000055950.16	451	0.618973	0.280268	0.0622119	0.0281588	0.0103884	-90.8115	rs603424	a	g	MRPL43
Liver	ENSG00000186862.17	451	0.643254	0.291262	0.0379495	0.017173	0.0103619	7.10986	rs603424	a	g	PDZD7
Ovary	ENSG00000107819.13	451	0.646249	0.292618	0.0349764	0.0158268	0.0103294	-9.88611	rs603424	a	g	SFXN3
Artery_Tibial	ENSG00000014919.12	451	0.675828	0.306011	0.00541569	0.00244189	0.0103029	-25.474	rs603424	a	g	COX15
Prostate	ENSG00000166135.13	451	0.67228	0.304404	0.00896985	0.0040512	0.010295	-11.3925	rs603424	a	g	HIF1AN
Cells_EBV-transformed_lymphocytes	ENSG00000166136.15	451	0.67367	0.305034	0.00764398	0.00345095	0.0102017	12.1115	rs603424	a	g	NDUFB8
Testis	ENSG00000099194.5	451	0.570363	0.258257	0.110982	0.0502417	0.0101557	-34.0997	rs603424	a	g	SCD
Brain_Spinal_cord_cervical_c-1	ENSG00000273476.1	451	0.665307	0.301247	0.0160859	0.00727354	0.0100857	6.279	rs603424	a	g	RP11-108L7.14
Small_Intestine_Terminal_Ileum	ENSG00000075290.7	451	0.670845	0.303755	0.0105705	0.00477619	0.0100533	-9.35325	rs603424	a	g	WNT8B
Esophagus_Muscularis	ENSG00000023839.10	451	0.675106	0.305684	0.00639491	0.00288565	0.00992858	19.3441	rs603424	a	g	ABCC2
Brain_Hypothalamus	ENSG00000023839.10	451	0.631967	0.286151	0.0495377	0.0224205	0.00992375	7.95939	rs603424	a	g	ABCC2
Cells_EBV-transformed_lymphocytes	ENSG00000120053.10	451	0.669142	0.302984	0.0123629	0.00558791	0.00992324	-9.55966	rs603424	a	g	GOT1
Minor_Salivary_Gland	ENSG00000236311.6	449	0.664407	0.300731	0.017225	0.0077867	0.00985008	-8.68833	rs603424	a	g	TLX1NB
Kidney_Cortex	ENSG00000273476.1	444	0.648713	0.293362	0.0331177	0.0149666	0.00984074	-50.7213	rs603424	a	g	RP11-108L7.14
Spleen	ENSG00000229278.1	449	0.667352	0.302068	0.0143018	0.00646372	0.00981454	15.2893	rs603424	a	g	RP11-483F11.7
Brain_Cerebellar_Hemisphere	ENSG00000107566.13	451	0.535277	0.24237	0.146308	0.0662376	0.00980767	-58.8479	rs603424	a	g	ERLIN1
Esophagus_Mucosa	ENSG00000119919.10	451	0.664905	0.301065	0.0167759	0.00758637	0.00966791	10.5618	rs603424	a	g	NKX2-3
Brain_Substantia_nigra	ENSG00000166135.13	450	0.671415	0.303957	0.0103304	0.00466706	0.00963117	-10.3785	rs603424	a	g	HIF1AN
Testis	ENSG00000107554.16	451	0.659077	0.298426	0.0226298	0.010237	0.00963031	21.8154	rs603424	a	g	DNMBP
Brain_Caudate_basal_ganglia	ENSG00000224934.2	451	0.674481	0.305401	0.00722734	0.00326287	0.00962797	17.1637	rs603424	a	g	RP11-441O15.3
Adrenal_Gland	ENSG00000023839.10	451	0.654478	0.296344	0.0272835	0.0123443	0.00955013	-7.83137	rs603424	a	g	ABCC2
Heart_Left_Ventricle	ENSG00000095539.15	451	0.675105	0.305684	0.00667181	0.00301143	0.00952816	-15.3944	rs603424	a	g	SEMA4G
Kidney_Cortex	ENSG00000230224.1	444	0.63911	0.289019	0.0429926	0.0194327	0.00944599	10.5787	rs603424	a	g	PHBP9
Artery_Tibial	ENSG00000260475.1	451	0.675252	0.30575	0.00658852	0.00297381	0.00943518	-13.8417	rs603424	a	g	RP11-85A1.3
Artery_Aorta	ENSG00000023839.10	451	0.674962	0.305619	0.00688388	0.00310756	0.00942685	16.6118	rs603424	a	g	ABCC2
Heart_Left_Ventricle	ENSG00000023839.10	451	0.670952	0.303803	0.0109189	0.00493462	0.0093912	12.7488	rs603424	a	g	ABCC2
Kidney_Cortex	ENSG00000119906.11	444	0.651143	0.29446	0.0310011	0.0140099	0.0093863	19.8432	rs603424	a	g	SLF2
Prostate	ENSG00000107593.16	451	0.669344	0.303075	0.012544	0.0056705	0.00936685	9.24848	rs603424	a	g	PKD2L1
Brain_Hypothalamus	ENSG00000229278.1	451	0.668973	0.302907	0.0129204	0.00584094	0.0093579	-7.65941	rs603424	a	g	RP11-483F11.7
Spleen	ENSG00000119906.11	449	0.673174	0.304703	0.00880096	0.00397428	0.00934809	16.1079	rs603424	a	g	SLF2
Brain_Anterior_cingulate_cortex_BA24	ENSG00000236308.1	450	0.672619	0.304501	0.00932383	0.00421165	0.00934472	2.7335	rs603424	a	g	RP11-316M21.7
Brain_Substantia_nigra	ENSG00000075826.16	450	0.598959	0.271155	0.0830072	0.037569	0.00930964	-86.3921	rs603424	a	g	SEC31B
Brain_Cerebellar_Hemisphere	ENSG00000260475.1	451	0.672117	0.304331	0.00981443	0.00443461	0.00930383	9.85601	rs603424	a	g	RP11-85A1.3
Adrenal_Gland	ENSG00000099194.5	451	0.655543	0.296826	0.0264559	0.0119699	0.00920429	9.50868	rs603424	a	g	SCD
Adipose_Subcutaneous	ENSG00000272572.1	451	0.664059	0.300682	0.0179463	0.00811678	0.00919528	-13.195	rs603424	a	g	RP11-179B2.2
Kidney_Cortex	ENSG00000107821.14	444	0.66733	0.30178	0.014987	0.00676831	0.009134	-10.2092	rs603424	a	g	KAZALD1
Brain_Substantia_nigra	ENSG00000107566.13	450	0.67379	0.305032	0.00832153	0.00375815	0.00909761	-11.1312	rs603424	a	g	ERLIN1
Brain_Amygdala	ENSG00000075290.7	451	0.638363	0.289047	0.0437167	0.0197856	0.00908692	50.2747	rs603424	a	g	WNT8B
Cells_EBV-transformed_lymphocytes	ENSG00000107554.16	451	0.633362	0.286783	0.0487339	0.0220574	0.00906445	-9.34737	rs603424	a	g	DNMBP
Stomach	ENSG00000186862.17	451	0.6706	0.303644	0.0115095	0.00520238	0.00904454	14.4495	rs603424	a	g	PDZD7
Pancreas	ENSG00000166136.15	451	0.67782	0.306913	0.004318	0.00194617	0.00900205	18.0842	rs603424	a	g	NDUFB8
Esophagus_Muscularis	ENSG00000273030.1	451	0.668657	0.302764	0.013522	0.00611374	0.0089437	-12.7986	rs603424	a	g	RP11-285F16.1
Brain_Anterior_cingulate_cortex_BA24	ENSG00000198018.6	450	0.664563	0.300854	0.0177028	0.00800534	0.00887499	10.359	rs603424	a	g	ENTPD7
Pancreas	ENSG00000120053.10	451	0.517773	0.234445	0.164478	0.0744659	0.00883876	-10.9296	rs603424	a	g	GOT1
Minor_Salivary_Gland	ENSG00000120053.10	449	0.676102	0.306024	0.00623235	0.00281212	0.00882945	-13.9953	rs603424	a	g	GOT1
Brain_Substantia_nigra	ENSG00000075891.21	450	0.644695	0.29186	0.0376039	0.0170149	0.0088259	-10.6942	rs603424	a	g	PAX2
Brain_Amygdala	ENSG00000227695.5	451	0.665575	0.301369	0.0166856	0.0075463	0.00882452	10.3834	rs603424	a	g	DNMBP-AS1
Artery_Coronary	ENSG00000075290.7	451	0.670977	0.303814	0.0113067	0.00511081	0.00879137	19.2774	rs603424	a	g	WNT8B
Vagina	ENSG00000095539.15	448	0.674801	0.305373	0.00760433	0.00343246	0.00879008	-11.3962	rs603424	a	g	SEMA4G
Cells_EBV-transformed_lymphocytes	ENSG00000107821.14	451	0.6697	0.303237	0.0126067	0.00569947	0.00875705	9.36565	rs603424	a	g	KAZALD1
Spleen	ENSG00000233690.1	449	0.671025	0.30373	0.011368	0.00513685	0.00874018	1.73547	rs603424	a	g	EBAG9P1
Esophagus_Gastroesophageal_Junction	ENSG00000119919.10	451	0.632606	0.28644	0.049756	0.0225206	0.00867769	-10.1132	rs603424	a	g	NKX2-3
Testis	ENSG00000075891.21	451	0.675612	0.305914	0.00675646	0.00305062	0.008667	-15.0362	rs603424	a	g	PAX2
Esophagus_Gastroesophageal_Junction	ENSG00000095539.15	451	0.678008	0.306998	0.00436715	0.00196876	0.00865819	16.7135	rs603424	a	g	SEMA4G
Artery_Coronary	ENSG00000235823.1	451	0.623742	0.282427	0.058642	0.0265441	0.00864573	13.248	rs603424	a	g	OLMALINC
Artery_Aorta	ENSG00000119919.10	451	0.674809	0.30555	0.00758226	0.00342457	0.00863375	14.0878	rs603424	a	g	NKX2-3
Brain_Spinal_cord_cervical_c-1	ENSG00000107821.14	451	0.666911	0.301974	0.0155336	0.00702499	0.00855666	-9.65072	rs603424	a	g	KAZALD1
Brain_Hypothalamus	ENSG00000107593.16	451	0.671221	0.303925	0.0112245	0.00507386	0.00855483	-10.2803	rs603424	a	g	PKD2L1
Uterus	ENSG00000273030.1	450	0.669296	0.302991	0.0132069	0.00597025	0.00853557	-10.2509	rs603424	a	g	RP11-285F16.1
Brain_Spinal_cord_cervical_c-1	ENSG00000107815.7	451	0.669407	0.303104	0.0130532	0.00590188	0.00853462	10.2611	rs603424	a	g	TWNK
Esophagus_Gastroesophageal_Junction	ENSG00000119929.12	451	0.676665	0.30639	0.00580201	0.00261859	0.00852446	18.9465	rs603424	a	g	CUTC
Kidney_Cortex	ENSG00000233690.1	444	0.666246	0.30129	0.0164976	0.00745205	0.0085148	80.8788	rs603424	a	g	EBAG9P1
Esophagus_Muscularis	ENSG00000075290.7	451	0.669789	0.303277	0.012704	0.00574383	0.00848571	-12.9934	rs603424	a	g	WNT8B
Brain_Spinal_cord_cervical_c-1	ENSG00000107593.16	451	0.65828	0.298065	0.0242189	0.0109577	0.00847824	9.9918	rs603424	a	g	PKD2L1
Breast_Mammary_Tissue	ENSG00000230224.1	451	0.552525	0.25018	0.129979	0.0588454	0.00847023	13.3463	rs603424	a	g	PHBP9
Vagina	ENSG00000273476.1	448	0.667874	0.302238	0.0147766	0.00667851	0.00843334	10.1379	rs603424	a	g	RP11-108L7.14
Brain_Hippocampus	ENSG00000075891.21	451	0.666438	0.301759	0.0161167	0.00728917	0.00839705	9.81947	rs603424	a	g	PAX2
Small_Intestine_Terminal_Ileum	ENSG00000227695.5	451	0.677015	0.306548	0.00554383	0.00250182	0.00839122	15.4612	rs603424	a	g	DNMBP-AS1
Brain_Substantia_nigra	ENSG00000272572.1	450	0.66507	0.301084	0.0175282	0.00792683	0.00839104	10.273	rs603424	a	g	RP11-179B2.2
Thyroid	ENSG00000233690.1	451	0.67708	0.306578	0.00555257	0.00250589	0.00828402	17.2192	rs603424	a	g	EBAG9P1
Brain_Substantia_nigra	ENSG00000273476.1	450	0.654246	0.296184	0.0284372	0.0128656	0.00826677	18.8213	rs603424	a	g	RP11-108L7.14
Kidney_Cortex	ENSG00000272572.1	444	0.641571	0.290132	0.0413591	0.0186952	0.00824281	142.595	rs603424	a	g	RP11-179B2.2
Brain_Hippocampus	ENSG00000119929.12	451	0.634086	0.287111	0.0486006	0.0219979	0.00820513	8.96494	rs603424	a	g	CUTC
Minor_Salivary_Gland	ENSG00000155287.10	449	0.672839	0.304547	0.00994211	0.00449192	0.00817985	-12.3857	rs603424	a	g	SLC25A28
Thyroid	ENSG00000107821.14	451	0.678803	0.307358	0.00390723	0.001761	0.00817094	-21.5094	rs603424	a	g	KAZALD1
Minor_Salivary_Gland	ENSG00000260475.1	449	0.670425	0.303455	0.012377	0.00559406	0.008149	10.6509	rs603424	a	g	RP11-85A1.3
Minor_Salivary_Gland	ENSG00000272572.1	449	0.661201	0.29928	0.0216118	0.00977403	0.00813282	16.3313	rs603424	a	g	RP11-179B2.2
Cells_Cultured_fibroblasts	ENSG00000120053.10	451	0.622866	0.28203	0.0598803	0.0271053	0.00811842	-62.3497	rs603424	a	g	GOT1
Kidney_Cortex	ENSG00000107554.16	444	0.657535	0.297351	0.0254833	0.011516	0.00811452	19.8269	rs603424	a	g	DNMBP
Colon_Transverse	ENSG00000228778.2	451	0.664423	0.300847	0.0183443	0.00829812	0.00808701	-12.6296	rs603424	a	g	RP11-129J12.1
Adipose_Visceral_Omentum	ENSG00000107554.16	451	0.653852	0.296061	0.028917	0.0130854	0.00808481	-15.1194	rs603424	a	g	DNMBP
Minor_Salivary_Gland	ENSG00000236308.1	449	0.670036	0.303279	0.012838	0.00580285	0.00804392	8.25331	rs603424	a	g	RP11-316M21.7
Brain_Amygdala	ENSG00000107593.16	451	0.670819	0.303743	0.0119792	0.00541606	0.00804261	-25.3718	rs603424	a	g	PKD2L1
Vagina	ENSG00000166135.13	448	0.650314	0.294292	0.0326099	0.0147492	0.00803481	-9.55646	rs603424	a	g	HIF1AN
Artery_Tibial	ENSG00000099194.5	451	0.564975	0.255817	0.11784	0.0533492	0.00801894	11.8686	rs603424	a	g	SCD
Brain_Substantia_nigra	ENSG00000107821.14	450	0.665999	0.301505	0.0168595	0.00762447	0.00801174	-10.9021	rs603424	a	g	KAZALD1
Brain_Anterior_cingulate_cortex_BA24	ENSG00000119929.12	450	0.675258	0.305696	0.00760861	0.00343649	0.00800064	-10.8902	rs603424	a	g	CUTC
Vagina	ENSG00000235823.1	448	0.667623	0.302124	0.0153287	0.00692882	0.00799497	12.6817	rs603424	a	g	OLMALINC
Kidney_Cortex	ENSG00000119929.12	444	0.65941	0.298199	0.0237233	0.0107202	0.00794748	3378.94	rs603424	a	g	CUTC
Brain_Hippocampus	ENSG00000273162.1	451	0.667262	0.302133	0.0156013	0.00705623	0.00794748	11.5971	rs603424	a	g	RP11-108L7.15
Brain_Anterior_cingulate_cortex_BA24	ENSG00000166136.15	450	0.676118	0.306085	0.00680217	0.00307149	0.00792319	17.8735	rs603424	a	g	NDUFB8
Brain_Amygdala	ENSG00000075826.16	451	0.668357	0.302628	0.0145364	0.00657411	0.00790388	-6.43006	rs603424	a	g	SEC31B
Small_Intestine_Terminal_Ileum	ENSG00000107807.12	451	0.677757	0.306885	0.00513931	0.00231915	0.0078996	17.3913	rs603424	a	g	TLX1
Small_Intestine_Terminal_Ileum	ENSG00000233690.1	451	0.664709	0.300977	0.0181959	0.00823112	0.00788734	-11.71	rs603424	a	g	EBAG9P1
Brain_Substantia_nigra	ENSG00000273030.1	450	0.67353	0.304914	0.00942506	0.00425896	0.00787172	14.0895	rs603424	a	g	RP11-285F16.1
Small_Intestine_Terminal_Ileum	ENSG00000260475.1	451	0.647363	0.293123	0.0355709	0.0160984	0.00784477	27.8099	rs603424	a	g	RP11-85A1.3
Brain_Frontal_Cortex_BA9	ENSG00000224934.2	451	0.678242	0.307104	0.00469499	0.00211802	0.00784073	17.2165	rs603424	a	g	RP11-441O15.3
Minor_Salivary_Gland	ENSG00000107566.13	449	0.675171	0.305603	0.00784618	0.00354358	0.00783604	10.4793	rs603424	a	g	ERLIN1
Ovary	ENSG00000235823.1	451	0.674664	0.305484	0.00830038	0.00375057	0.00780093	-15.1078	rs603424	a	g	OLMALINC
Heart_Atrial_Appendage	ENSG00000099194.5	451	0.676177	0.306169	0.00679049	0.0030669	0.00779639	16.2891	rs603424	a	g	SCD
Liver	ENSG00000119906.11	451	0.67723	0.306646	0.0057422	0.00259225	0.00779014	14.9507	rs603424	a	g	SLF2
Brain_Caudate_basal_ganglia	ENSG00000233690.1	451	0.674165	0.305258	0.00881646	0.00398427	0.00777563	13.2867	rs603424	a	g	EBAG9P1
Pituitary	ENSG00000075290.7	451	0.666395	0.30174	0.0166229	0.00751904	0.00772341	-9.74434	rs603424	a	g	WNT8B
Brain_Spinal_cord_cervical_c-1	ENSG00000198018.6	451	0.654661	0.296427	0.0283572	0.0128323	0.00772302	83.4465	rs603424	a	g	ENTPD7
Vagina	ENSG00000236308.1	448	0.671063	0.303681	0.012076	0.00545711	0.00772237	11.5008	rs603424	a	g	RP11-316M21.7
Brain_Cerebellum	ENSG00000075891.21	451	0.676708	0.306409	0.00631369	0.00285108	0.00771824	15.5693	rs603424	a	g	PAX2
Brain_Substantia_nigra	ENSG00000107593.16	450	0.654683	0.296382	0.0283845	0.0128423	0.00770733	-40.9731	rs603424	a	g	PKD2L1
Brain_Caudate_basal_ganglia	ENSG00000107554.16	451	0.654025	0.296139	0.0290383	0.0131407	0.00765687	-13.2777	rs603424	a	g	DNMBP
Brain_Cortex	ENSG00000107554.16	451	0.659703	0.29871	0.0233717	0.0105749	0.00764082	-13.915	rs603424	a	g	DNMBP
Kidney_Cortex	ENSG00000198018.6	444	0.667378	0.301802	0.0160032	0.0072294	0.00758782	13.9168	rs603424	a	g	ENTPD7
Brain_Spinal_cord_cervical_c-1	ENSG00000014919.12	451	0.674143	0.305248	0.00899075	0.0040634	0.00755506	10.8209	rs603424	a	g	COX15
Small_Intestine_Terminal_Ileum	ENSG00000230224.1	451	0.611966	0.277095	0.0711754	0.0322203	0.00754337	-12.6188	rs603424	a	g	PHBP9
Esophagus_Mucosa	ENSG00000099194.5	451	0.674423	0.305375	0.00872337	0.00394236	0.00753574	-16.8881	rs603424	a	g	SCD
Cells_EBV-transformed_lymphocytes	ENSG00000260475.1	451	0.670969	0.303811	0.0121786	0.00550689	0.00753391	11.5603	rs603424	a	g	RP11-85A1.3
Cells_EBV-transformed_lymphocytes	ENSG00000273162.1	451	0.670486	0.303592	0.0126953	0.00574089	0.0074856	-19.9475	rs603424	a	g	RP11-108L7.15
Uterus	ENSG00000120053.10	450	0.675324	0.30572	0.00791228	0.00357443	0.00746916	15.3201	rs603424	a	g	GOT1
Pancreas	ENSG00000166135.13	451	0.663416	0.300391	0.0197793	0.00894848	0.00746517	14.7593	rs603424	a	g	HIF1AN
Brain_Substantia_nigra	ENSG00000229278.1	450	0.660737	0.299123	0.0225118	0.0101839	0.00744496	-30.1564	rs603424	a	g	RP11-483F11.7
Uterus	ENSG00000233690.1	450	0.665881	0.301445	0.0173741	0.00785782	0.00744296	15.7087	rs603424	a	g	EBAG9P1
Cells_Cultured_fibroblasts	ENSG00000107566.13	451	0.624452	0.282748	0.0587761	0.0266061	0.00741742	8.35438	rs603424	a	g	ERLIN1
Colon_Transverse	ENSG00000166135.13	451	0.663758	0.300546	0.0194813	0.00881361	0.0074011	19.8338	rs603424	a	g	HIF1AN
Prostate	ENSG00000055950.16	451	0.67669	0.306401	0.00655358	0.00296003	0.00739518	21.3922	rs603424	a	g	MRPL43
Brain_Hypothalamus	ENSG00000273162.1	451	0.672067	0.304308	0.0112026	0.00506512	0.00735653	10.8289	rs603424	a	g	RP11-108L7.15
Brain_Anterior_cingulate_cortex_BA24	ENSG00000233690.1	450	0.669882	0.303262	0.0134278	0.00607154	0.00735601	9.5908	rs603424	a	g	EBAG9P1
Brain_Substantia_nigra	ENSG00000198018.6	450	0.667189	0.302044	0.0161221	0.00729131	0.00735419	16.7066	rs603424	a	g	ENTPD7
Kidney_Cortex	ENSG00000075290.7	444	0.668511	0.302315	0.0150337	0.00679118	0.00734956	64.7422	rs603424	a	g	WNT8B
Kidney_Cortex	ENSG00000099194.5	444	0.665374	0.300896	0.0181861	0.00821678	0.00732768	71.757	rs603424	a	g	SCD
Minor_Salivary_Gland	ENSG00000237579.2	449	0.669161	0.302883	0.0142214	0.00642975	0.00730545	-11.8376	rs603424	a	g	LINC01514
Pancreas	ENSG00000233690.1	451	0.65796	0.297921	0.0253524	0.0114721	0.0072943	22.4361	rs603424	a	g	EBAG9P1
Liver	ENSG00000107807.12	451	0.675475	0.305851	0.00785247	0.00354828	0.00727275	12.8843	rs603424	a	g	TLX1
Whole_Blood	ENSG00000014919.12	451	0.678965	0.307432	0.00437037	0.00197162	0.00726167	-40.8881	rs603424	a	g	COX15
Brain_Substantia_nigra	ENSG00000230224.1	450	0.663052	0.300171	0.0203229	0.00919314	0.00726121	-13.0038	rs603424	a	g	PHBP9
Brain_Hypothalamus	ENSG00000227695.5	451	0.667812	0.302381	0.015531	0.00702512	0.00725052	-12.2426	rs603424	a	g	DNMBP-AS1
Brain_Putamen_basal_ganglia	ENSG00000107821.14	451	0.646789	0.292863	0.0365545	0.0165444	0.00724906	-9.78304	rs603424	a	g	KAZALD1
Brain_Hypothalamus	ENSG00000236308.1	451	0.668776	0.302818	0.0145755	0.00659245	0.00723821	27.8295	rs603424	a	g	RP11-316M21.7
Adipose_Visceral_Omentum	ENSG00000119919.10	451	0.677395	0.30672	0.00596637	0.00269432	0.00722431	16.599	rs603424	a	g	NKX2-3
Minor_Salivary_Gland	ENSG00000099194.5	449	0.661289	0.29932	0.022157	0.0100217	0.00721289	19.1739	rs603424	a	g	SCD
Cells_EBV-transformed_lymphocytes	ENSG00000119929.12	451	0.640249	0.289901	0.0431212	0.0195178	0.00721065	11.6053	rs603424	a	g	CUTC
Brain_Cerebellar_Hemisphere	ENSG00000273030.1	451	0.605093	0.273983	0.0782939	0.0354439	0.00718586	-13.8745	rs603424	a	g	RP11-285F16.1
Heart_Atrial_Appendage	ENSG00000120053.10	451	0.674673	0.305488	0.00872399	0.003943	0.00717197	28.9753	rs603424	a	g	GOT1
Heart_Left_Ventricle	ENSG00000260475.1	451	0.645487	0.292273	0.0379118	0.0171591	0.00716987	10.17	rs603424	a	g	RP11-85A1.3
Brain_Cortex	ENSG00000023839.10	451	0.670713	0.303695	0.0127014	0.00574399	0.00714666	14.0933	rs603424	a	g	ABCC2
Breast_Mammary_Tissue	ENSG00000107554.16	451	0.675851	0.306022	0.0075733	0.00342202	0.00713186	-15.941	rs603424	a	g	DNMBP
Vagina	ENSG00000023839.10	448	0.649682	0.294006	0.0338831	0.0153263	0.00710293	12.7605	rs603424	a	g	ABCC2
Spleen	ENSG00000095539.15	449	0.67516	0.305602	0.00836794	0.00378054	0.00708946	-12.4758	rs603424	a	g	SEMA4G
Skin_Not_Sun_Exposed_Suprapubic	ENSG00000227695.5	451	0.625579	0.283259	0.0578942	0.0262071	0.0070613	12.079	rs603424	a	g	DNMBP-AS1
Brain_Hippocampus	ENSG00000107815.7	451	0.641951	0.290672	0.0415265	0.0187959	0.00705539	25.9466	rs603424	a	g	TWNK
Kidney_Cortex	ENSG00000273162.1	444	0.666917	0.301593	0.0168347	0.00760596	0.0070494	71.6888	rs603424	a	g	RP11-108L7.15
Brain_Cortex	ENSG00000107821.14	451	0.675917	0.306052	0.00756737	0.00341942	0.00704417	15.0278	rs603424	a	g	KAZALD1
Heart_Left_Ventricle	ENSG00000273162.1	451	0.676135	0.30615	0.00735957	0.00332534	0.00702983	14.1693	rs603424	a	g	RP11-108L7.15
Minor_Salivary_Gland	ENSG00000273162.1	449	0.661839	0.299569	0.0217405	0.00983341	0.00701811	-11.5332	rs603424	a	g	RP11-108L7.15
Small_Intestine_Terminal_Ileum	ENSG00000272572.1	451	0.673596	0.305001	0.00991134	0.00448079	0.00701073	10.8302	rs603424	a	g	RP11-179B2.2
Minor_Salivary_Gland	ENSG00000075290.7	449	0.665736	0.301333	0.0178491	0.00807205	0.00700985	-15.1061	rs603424	a	g	WNT8B
Minor_Salivary_Gland	ENSG00000107816.17	449	0.663298	0.300229	0.0203016	0.00918215	0.00698904	-11.9695	rs603424	a	g	LZTS2
Artery_Coronary	ENSG00000273162.1	451	0.671512	0.304057	0.0120121	0.00543204	0.00698699	-15.3218	rs603424	a	g	RP11-108L7.15
Cells_EBV-transformed_lymphocytes	ENSG00000095485.16	451	0.657373	0.297655	0.02616	0.0118381	0.00697393	-12.097	rs603424	a	g	CWF19L1
Stomach	ENSG00000272572.1	451	0.67599	0.306085	0.00754804	0.00341074	0.00696626	12.2142	rs603424	a	g	RP11-179B2.2
Small_Intestine_Terminal_Ileum	ENSG00000119929.12	451	0.67657	0.306347	0.00698608	0.00315632	0.00694011	11.786	rs603424	a	g	CUTC
Brain_Putamen_basal_ganglia	ENSG00000260475.1	451	0.645571	0.292311	0.0379892	0.0171944	0.00693484	20.1086	rs603424	a	g	RP11-85A1.3
Brain_Frontal_Cortex_BA9	ENSG00000273162.1	451	0.674819	0.305554	0.00874638	0.00395339	0.00692687	-12.8723	rs603424	a	g	RP11-108L7.15
Kidney_Cortex	ENSG00000224934.2	444	0.671729	0.30377	0.0121146	0.00547156	0.00691572	19.1763	rs603424	a	g	RP11-441O15.3
Brain_Cortex	ENSG00000166135.13	451	0.648839	0.293791	0.034735	0.0157209	0.00691459	-14.9231	rs603424	a	g	HIF1AN
Spleen	ENSG00000213341.10	449	0.669066	0.302844	0.014584	0.00659432	0.006912	-19.308	rs603424	a	g	CHUK
Brain_Amygdala	ENSG00000236308.1	451	0.668652	0.302762	0.0149299	0.00675327	0.00690263	-11.6902	rs603424	a	g	RP11-316M21.7
Prostate	ENSG00000224934.2	451	0.677881	0.306941	0.00570726	0.00257732	0.00689379	-20.0389	rs603424	a	g	RP11-441O15.3
Liver	ENSG00000233690.1	451	0.675134	0.305697	0.00845967	0.00382361	0.006886	11.552	rs603424	a	g	EBAG9P1
Brain_Nucleus_accumbens_basal_ganglia	ENSG00000229278.1	451	0.675378	0.305808	0.00822004	0.00371511	0.00687909	-12.6759	rs603424	a	g	RP11-483F11.7
Brain_Cerebellar_Hemisphere	ENSG00000198018.6	451	0.673229	0.304834	0.0103735	0.00469019	0.00687304	16.7434	rs603424	a	g	ENTPD7
Brain_Frontal_Cortex_BA9	ENSG00000273476.1	451	0.671374	0.303995	0.0122381	0.00553447	0.00685837	-10.5676	rs603424	a	g	RP11-108L7.14
Skin_Not_Sun_Exposed_Suprapubic	ENSG00000119906.11	451	0.668283	0.302595	0.0153299	0.00693445	0.00685789	-26.4058	rs603424	a	g	SLF2
Esophagus_Muscularis	ENSG00000273476.1	451	0.676213	0.306185	0.00740121	0.00334437	0.00685632	-18.353	rs603424	a	g	RP11-108L7.14
Esophagus_Muscularis	ENSG00000107566.13	451	0.678028	0.307007	0.00560988	0.0025333	0.00682105	28.2651	rs603424	a	g	ERLIN1
Vagina	ENSG00000230224.1	448	0.671565	0.303908	0.0122053	0.00551653	0.00680458	-14.4736	rs603424	a	g	PHBP9
Cells_EBV-transformed_lymphocytes	ENSG00000075290.7	451	0.659811	0.298759	0.0238432	0.0107893	0.0067978	19.4778	rs603424	a	g	WNT8B
Brain_Nucleus_accumbens_basal_ganglia	ENSG00000227695.5	451	0.677471	0.306755	0.00618808	0.00279514	0.00679067	15.5589	rs603424	a	g	DNMBP-AS1
Vagina	ENSG00000198018.6	448	0.641599	0.290348	0.042198	0.0190894	0.00676611	17.3028	rs603424	a	g	ENTPD7
Artery_Aorta	ENSG00000273030.1	451	0.676794	0.306449	0.00688311	0.00310987	0.00676454	-13.5176	rs603424	a	g	RP11-285F16.1
Kidney_Cortex	ENSG00000166135.13	444	0.661554	0.299168	0.0223968	0.0101215	0.0067591	19.9005	rs603424	a	g	HIF1AN
Brain_Putamen_basal_ganglia	ENSG00000273476.1	451	0.671319	0.303969	0.0123666	0.00559277	0.00675218	11.8546	rs603424	a	g	RP11-108L7.14
Brain_Substantia_nigra	ENSG00000119929.12	450	0.595485	0.269583	0.0882749	0.0399563	0.00670115	24.185	rs603424	a	g	CUTC
Artery_Aorta	ENSG00000099194.5	451	0.603672	0.273339	0.0800569	0.0362426	0.00668954	-16.2946	rs603424	a	g	SCD
Small_Intestine_Terminal_Ileum	ENSG00000212464.1	451	0.665091	0.30115	0.0186394	0.00843315	0.00668625	-16.028	rs603424	a	g	SNORA12
Brain_Amygdala	ENSG00000055950.16	451	0.672686	0.304588	0.0110491	0.00499628	0.00668082	16.4444	rs603424	a	g	MRPL43
Brain_Putamen_basal_ganglia	ENSG00000075290.7	451	0.626814	0.283818	0.0569607	0.0257849	0.00662251	-114.774	rs603424	a	g	WNT8B
Esophagus_Gastroesophageal_Junction	ENSG00000273476.1	451	0.675813	0.306004	0.00796375	0.00359932	0.00661953	-21.7493	rs603424	a	g	RP11-108L7.14
Brain_Substantia_nigra	ENSG00000233690.1	450	0.669947	0.303292	0.0138759	0.00627514	0.00660969	17.1351	rs603424	a	g	EBAG9P1
Brain_Amygdala	ENSG00000273476.1	451	0.664325	0.300802	0.0194644	0.00880677	0.0066018	19.8753	rs603424	a	g	RP11-108L7.14
Brain_Frontal_Cortex_BA9	ENSG00000236308.1	451	0.663651	0.300497	0.0201427	0.00911393	0.00659547	-16.3791	rs603424	a	g	RP11-316M21.7
Minor_Salivary_Gland	ENSG00000227695.5	449	0.674281	0.3052	0.00959265	0.00433534	0.00659145	-13.1244	rs603424	a	g	DNMBP-AS1
Esophagus_Gastroesophageal_Junction	ENSG00000260475.1	451	0.674569	0.305441	0.0092321	0.00417366	0.00658434	301.965	rs603424	a	g	RP11-85A1.3
Testis	ENSG00000055950.16	451	0.681733	0.308685	0.00207373	0.000932396	0.00657659	-32.2256	rs603424	a	g	MRPL43
Colon_Transverse	ENSG00000023839.10	451	0.678283	0.307123	0.00552814	0.00249654	0.00656909	18.2409	rs603424	a	g	ABCC2
Brain_Nucleus_accumbens_basal_ganglia	ENSG00000107554.16	451	0.671775	0.304176	0.0120471	0.00544829	0.00655298	-26.0552	rs603424	a	g	DNMBP
Pituitary	ENSG00000186862.17	451	0.679752	0.307788	0.00409598	0.00184812	0.00651617	21.2909	rs603424	a	g	PDZD7
Prostate	ENSG00000227695.5	451	0.668855	0.302854	0.0150043	0.00678734	0.00649935	23.8448	rs603424	a	g	DNMBP-AS1
Brain_Substantia_nigra	ENSG00000107815.7	450	0.670217	0.303415	0.0136829	0.00618789	0.00649716	-11.9213	rs603424	a	g	TWNK
Brain_Hippocampus	ENSG00000236308.1	451	0.666117	0.301614	0.0177503	0.00803075	0.0064878	17.935	rs603424	a	g	RP11-316M21.7
Brain_Cerebellum	ENSG00000260475.1	451	0.67157	0.304083	0.0123081	0.00556655	0.00647224	12.7769	rs603424	a	g	RP11-85A1.3
Pituitary	ENSG00000023839.10	451	0.668798	0.302828	0.0150924	0.0068273	0.00645489	-12.4229	rs603424	a	g	ABCC2
Artery_Coronary	ENSG00000273030.1	451	0.673344	0.304887	0.0105638	0.0047768	0.00642872	-13.6962	rs603424	a	g	RP11-285F16.1
Adrenal_Gland	ENSG00000119929.12	451	0.669699	0.303236	0.0142181	0.00643145	0.00641566	-10.483	rs603424	a	g	CUTC
Minor_Salivary_Gland	ENSG00000273030.1	449	0.662992	0.30009	0.0210072	0.00950209	0.00640837	99.6187	rs603424	a	g	RP11-285F16.1
Nerve_Tibial	ENSG00000273030.1	451	0.662905	0.30016	0.0210299	0.00951584	0.00638911	17.7281	rs603424	a	g	RP11-285F16.1
Nerve_Tibial	ENSG00000107554.16	451	0.672238	0.304386	0.0117013	0.00529191	0.00638344	-19.0036	rs603424	a	g	DNMBP
Ovary	ENSG00000119929.12	451	0.675911	0.306049	0.00803356	0.00363118	0.00637521	14.6753	rs603424	a	g	CUTC
Artery_Aorta	ENSG00000107815.7	451	0.680685	0.30821	0.00326913	0.00147388	0.00636174	-29.5863	rs603424	a	g	TWNK
Thyroid	ENSG00000014919.12	451	0.667742	0.30235	0.0162149	0.00733564	0.00635777	23.3726	rs603424	a	g	COX15
Colon_Sigmoid	ENSG00000107554.16	451	0.673969	0.305169	0.00998999	0.00451706	0.00635463	-14.4061	rs603424	a	g	DNMBP
Adipose_Visceral_Omentum	ENSG00000186862.17	451	0.67528	0.305763	0.00868082	0.00392428	0.00635141	22.097	rs603424	a	g	PDZD7
Brain_Cerebellar_Hemisphere	ENSG00000186862.17	451	0.657109	0.297535	0.0268587	0.0121551	0.00634128	-16.8297	rs603424	a	g	PDZD7
Spleen	ENSG00000228778.2	449	0.66343	0.300292	0.0206158	0.0093251	0.00633719	-19.3461	rs603424	a	g	RP11-129J12.1
Kidney_Cortex	ENSG00000235823.1	444	0.672369	0.304059	0.0118806	0.00536633	0.00632513	30.3056	rs603424	a	g	OLMALINC
Brain_Amygdala	ENSG00000272572.1	451	0.672447	0.30448	0.0115382	0.00521812	0.00631601	-13.6764	rs603424	a	g	RP11-179B2.2
Brain_Putamen_basal_ganglia	ENSG00000224934.2	451	0.679271	0.30757	0.00472255	0.00213204	0.00630457	17.5687	rs603424	a	g	RP11-441O15.3
Brain_Caudate_basal_ganglia	ENSG00000107593.16	451	0.645718	0.292378	0.0382863	0.0173295	0.00628832	-107.484	rs603424	a	g	PKD2L1
Brain_Anterior_cingulate_cortex_BA24	ENSG00000273162.1	450	0.667309	0.302098	0.0167461	0.00757484	0.00627254	129.059	rs603424	a	g	RP11-108L7.15
Cells_EBV-transformed_lymphocytes	ENSG00000272572.1	451	0.665582	0.301372	0.0184601	0.00835239	0.00623412	-28.1654	rs603424	a	g	RP11-179B2.2
Artery_Coronary	ENSG00000120053.10	451	0.678826	0.307369	0.00521926	0.00235702	0.00622902	16.0897	rs603424	a	g	GOT1
Liver	ENSG00000166135.13	451	0.588619	0.266524	0.0954267	0.0432025	0.00622805	-14.1492	rs603424	a	g	HIF1AN
Uterus	ENSG00000119906.11	450	0.6758	0.305935	0.00829581	0.0037493	0.00621926	11.6477	rs603424	a	g	SLF2
Brain_Hypothalamus	ENSG00000233690.1	451	0.669127	0.302977	0.0149285	0.00675331	0.00621453	-14.0344	rs603424	a	g	EBAG9P1
Ovary	ENSG00000155287.10	451	0.659945	0.29882	0.0241098	0.0109106	0.00621449	-17.1789	rs603424	a	g	SLC25A28
Kidney_Cortex	ENSG00000095539.15	444	0.660789	0.298823	0.0235434	0.0106406	0.0062042	75.3133	rs603424	a	g	SEMA4G
Testis	ENSG00000235823.1	451	0.622239	0.281747	0.0618257	0.0279881	0.00620027	8.39356	rs603424	a	g	OLMALINC
Artery_Aorta	ENSG00000224934.2	451	0.638888	0.289285	0.0451815	0.0204517	0.00619416	-29.5655	rs603424	a	g	RP11-441O15.3
Brain_Cerebellar_Hemisphere	ENSG00000075290.7	451	0.67072	0.303698	0.0133638	0.00604488	0.0061737	-13.3967	rs603424	a	g	WNT8B
Ovary	ENSG00000273162.1	451	0.670627	0.303656	0.0134695	0.00609275	0.00615478	-16.334	rs603424	a	g	RP11-108L7.15
Uterus	ENSG00000119929.12	450	0.654417	0.296255	0.0297272	0.0134514	0.00614958	-60.7025	rs603424	a	g	CUTC
Brain_Putamen_basal_ganglia	ENSG00000229278.1	451	0.674581	0.305447	0.00952298	0.00430581	0.0061433	-11.6308	rs603424	a	g	RP11-483F11.7
Brain_Cortex	ENSG00000273476.1	451	0.675462	0.305845	0.0086486	0.0039099	0.00613461	-18.7301	rs603424	a	g	RP11-108L7.14
Breast_Mammary_Tissue	ENSG00000233690.1	451	0.678472	0.307208	0.00564416	0.00254952	0.00612647	40.5642	rs603424	a	g	EBAG9P1
Colon_Transverse	ENSG00000257582.5	451	0.67537	0.305804	0.00874812	0.00395498	0.00612333	-16.6643	rs603424	a	g	LINC01475
Skin_Sun_Exposed_Lower_leg	ENSG00000055950.16	451	0.679122	0.307503	0.00499746	0.0022567	0.00612067	34.2461	rs603424	a	g	MRPL43
Prostate	ENSG00000166136.15	451	0.66508	0.301144	0.0190536	0.00862125	0.00610075	-19.9012	rs603424	a	g	NDUFB8
Lung	ENSG00000260475.1	451	0.678324	0.307141	0.00582621	0.002632	0.00607681	17.0969	rs603424	a	g	RP11-85A1.3
Brain_Anterior_cingulate_cortex_BA24	ENSG00000055950.16	450	0.677636	0.306773	0.0065603	0.00296385	0.00606696	16.2955	rs603424	a	g	MRPL43
Adrenal_Gland	ENSG00000186862.17	451	0.657888	0.297888	0.0262728	0.0118901	0.00606177	-13.4792	rs603424	a	g	PDZD7
Minor_Salivary_Gland	ENSG00000023839.10	449	0.670797	0.303623	0.0134434	0.00607882	0.00605796	17.7505	rs603424	a	g	ABCC2
Uterus	ENSG00000224934.2	450	0.677441	0.306678	0.0067821	0.00306422	0.00603492	-22.322	rs603424	a	g	RP11-441O15.3
Brain_Cerebellum	ENSG00000273162.1	451	0.670717	0.303697	0.013466	0.0060913	0.00602928	-17.9353	rs603424	a	g	RP11-108L7.15
Liver	ENSG00000227695.5	451	0.667921	0.302431	0.0162655	0.00735891	0.0060239	-10.9157	rs603424	a	g	DNMBP-AS1
Testis	ENSG00000212464.1	451	0.677474	0.306756	0.00671563	0.00303478	0.00601956	14.2983	rs603424	a	g	SNORA12
Brain_Substantia_nigra	ENSG00000236308.1	450	0.671543	0.304015	0.0126895	0.00573866	0.00601398	-146.72	rs603424	a	g	RP11-316M21.7
Brain_Spinal_cord_cervical_c-1	ENSG00000107819.13	451	0.676236	0.306196	0.00795849	0.00359755	0.00601152	-13.8222	rs603424	a	g	SFXN3
Brain_Caudate_basal_ganglia	ENSG00000236308.1	451	0.675886	0.306037	0.00832497	0.00376351	0.00598877	12.91	rs603424	a	g	RP11-316M21.7
Uterus	ENSG00000107554.16	450	0.673732	0.304999	0.0105236	0.00475805	0.0059878	25.4048	rs603424	a	g	DNMBP
Brain_Nucleus_accumbens_basal_ganglia	ENSG00000273162.1	451	0.670904	0.303782	0.0133133	0.00602219	0.00597843	-15.5829	rs603424	a	g	RP11-108L7.15
Kidney_Cortex	ENSG00000155287.10	444	0.670794	0.303347	0.0137063	0.0061923	0.0059607	25.4073	rs603424	a	g	SLC25A28
Artery_Tibial	ENSG00000107554.16	451	0.647914	0.293372	0.0363191	0.0164391	0.00595617	-19.959	rs603424	a	g	DNMBP
Brain_Cerebellar_Hemisphere	ENSG00000224934.2	451	0.675839	0.306016	0.00839633	0.00379586	0.00595327	-17.0272	rs603424	a	g	RP11-441O15.3
Brain_Frontal_Cortex_BA9	ENSG00000229278.1	451	0.671379	0.303997	0.0128667	0.00582005	0.0059369	122.695	rs603424	a	g	RP11-483F11.7
Artery_Coronary	ENSG00000272572.1	451	0.67217	0.304355	0.0120763	0.00546215	0.00593654	-103.256	rs603424	a	g	RP11-179B2.2
Minor_Salivary_Gland	ENSG00000014919.12	449	0.667867	0.302297	0.0164652	0.00744674	0.00592333	16.4572	rs603424	a	g	COX15
Artery_Coronary	ENSG00000233690.1	451	0.675618	0.305916	0.00865437	0.00391275	0.00589821	12.2883	rs603424	a	g	EBAG9P1
Adipose_Subcutaneous	ENSG00000095539.15	451	0.647995	0.293408	0.0362782	0.0164207	0.00589809	-19.974	rs603424	a	g	SEMA4G
Pancreas	ENSG00000236308.1	451	0.677072	0.306574	0.00720427	0.00325616	0.00589305	13.9516	rs603424	a	g	RP11-316M21.7
Brain_Cortex	ENSG00000236308.1	451	0.673531	0.304971	0.0107527	0.0048629	0.00588285	14.2758	rs603424	a	g	RP11-316M21.7
Thyroid	ENSG00000119919.10	451	0.677105	0.30659	0.00718427	0.00324712	0.0058737	-20.2473	rs603424	a	g	NKX2-3
Brain_Spinal_cord_cervical_c-1	ENSG00000229278.1	451	0.673115	0.304783	0.0111834	0.0050579	0.00586086	18.0796	rs603424	a	g	RP11-483F11.7
Brain_Cerebellum	ENSG00000075290.7	451	0.673525	0.304968	0.0107815	0.00487596	0.00584886	-14.1035	rs603424	a	g	WNT8B
Vagina	ENSG00000107566.13	448	0.670684	0.30351	0.0137517	0.0062173	0.00583734	15.2372	rs603424	a	g	ERLIN1
Skin_Not_Sun_Exposed_Suprapubic	ENSG00000075290.7	451	0.662806	0.300115	0.0215194	0.00973805	0.00582217	13.9408	rs603424	a	g	WNT8B
Brain_Anterior_cingulate_cortex_BA24	ENSG00000014919.12	450	0.667827	0.302332	0.0165405	0.00748223	0.00581846	13.9804	rs603424	a	g	COX15
Brain_Cerebellar_Hemisphere	ENSG00000233690.1	451	0.662777	0.300102	0.0215533	0.00975339	0.00581453	19.9006	rs603424	a	g	EBAG9P1
Colon_Sigmoid	ENSG00000099194.5	451	0.662358	0.299912	0.0219731	0.00994347	0.00581399	13.1701	rs603424	a	g	SCD
Brain_Caudate_basal_ganglia	ENSG00000075290.7	451	0.63556	0.287778	0.0487733	0.0220785	0.00581084	33.7211	rs603424	a	g	WNT8B
Brain_Anterior_cingulate_cortex_BA24	ENSG00000075290.7	450	0.673198	0.304763	0.0111776	0.00505442	0.00580698	23.8049	rs603424	a	g	WNT8B
Brain_Hypothalamus	ENSG00000260475.1	451	0.665867	0.301501	0.0184699	0.00835725	0.0058051	51.1482	rs603424	a	g	RP11-85A1.3
Testis	ENSG00000107807.12	451	0.676242	0.306199	0.00810347	0.00366341	0.00579258	-16.805	rs603424	a	g	TLX1
Brain_Cortex	ENSG00000229278.1	451	0.671338	0.303978	0.01301	0.00588508	0.00578875	22.1962	rs603424	a	g	RP11-483F11.7
Spleen	ENSG00000257582.5	449	0.674701	0.305394	0.00973131	0.00439897	0.00577493	-18.1366	rs603424	a	g	LINC01475
Uterus	ENSG00000107566.13	450	0.672242	0.304324	0.0121696	0.00550342	0.0057611	17.3382	rs603424	a	g	ERLIN1
Ovary	ENSG00000107593.16	451	0.674331	0.305333	0.010037	0.00453894	0.00575922	-22.2559	rs603424	a	g	PKD2L1
Cells_EBV-transformed_lymphocytes	ENSG00000235823.1	451	0.668421	0.302657	0.0159541	0.00721816	0.0057489	-15.0235	rs603424	a	g	OLMALINC
Small_Intestine_Terminal_Ileum	ENSG00000099194.5	451	0.665034	0.301124	0.019342	0.00875222	0.00574818	19.5556	rs603424	a	g	SCD
Small_Intestine_Terminal_Ileum	ENSG00000166136.15	451	0.638136	0.288945	0.0462427	0.0209327	0.00574354	-31.8378	rs603424	a	g	NDUFB8
Brain_Caudate_basal_ganglia	ENSG00000107821.14	451	0.660876	0.299241	0.0235042	0.0106368	0.00574266	-14.3651	rs603424	a	g	KAZALD1
Brain_Cerebellum	ENSG00000273030.1	451	0.677344	0.306698	0.00703702	0.00318058	0.00574032	-16.804	rs603424	a	g	RP11-285F16.1
Brain_Amygdala	ENSG00000213341.10	451	0.67479	0.305541	0.00959136	0.00433718	0.00573979	-15.3312	rs603424	a	g	CHUK
Brain_Amygdala	ENSG00000186862.17	451	0.668182	0.302549	0.0162256	0.00734116	0.00570208	12.9708	rs603424	a	g	PDZD7
Brain_Cortex	ENSG00000186862.17	451	0.674371	0.305351	0.0100388	0.00453979	0.0056994	-16.7802	rs603424	a	g	PDZD7
Kidney_Cortex	ENSG00000107819.13	444	0.67299	0.30434	0.0116938	0.00528249	0.00569391	-3705.58	rs603424	a	g	SFXN3
Liver	ENSG00000107554.16	451	0.672498	0.304504	0.0119372	0.00539942	0.00566154	-15.0834	rs603424	a	g	DNMBP
Ovary	ENSG00000186862.17	451	0.671162	0.303899	0.0132801	0.00600748	0.00565171	-16.4198	rs603424	a	g	PDZD7
Brain_Anterior_cingulate_cortex_BA24	ENSG00000075891.21	450	0.675463	0.305789	0.00902517	0.00408014	0.00564272	26.2579	rs603424	a	g	PAX2
Brain_Spinal_cord_cervical_c-1	ENSG00000273162.1	451	0.674494	0.305407	0.00995397	0.00450146	0.00564272	41.2049	rs603424	a	g	RP11-108L7.15
Brain_Hypothalamus	ENSG00000273476.1	451	0.668195	0.302555	0.0162548	0.00735442	0.00564022	-43.3	rs603424	a	g	RP11-108L7.14
Brain_Putamen_basal_ganglia	ENSG00000233690.1	451	0.663694	0.300517	0.0207603	0.00939451	0.00563437	34.8419	rs603424	a	g	EBAG9P1
Colon_Sigmoid	ENSG00000075290.7	451	0.675643	0.305927	0.00881428	0.00398543	0.00562989	14.1888	rs603424	a	g	WNT8B
Brain_Amygdala	ENSG00000273162.1	451	0.671173	0.303903	0.0133012	0.00601709	0.00560523	34.6156	rs603424	a	g	RP11-108L7.15
Cells_EBV-transformed_lymphocytes	ENSG00000230224.1	451	0.67076	0.303716	0.0137145	0.00620425	0.00560522	-18.4277	rs603424	a	g	PHBP9
Brain_Frontal_Cortex_BA9	ENSG00000230224.1	451	0.643984	0.291592	0.0405015	0.0183333	0.00558868	-21.8769	rs603424	a	g	PHBP9
Brain_Caudate_basal_ganglia	ENSG00000099194.5	451	0.655418	0.29677	0.0290677	0.0131561	0.00558819	65.2688	rs603424	a	g	SCD
Uterus	ENSG00000075891.21	450	0.673	0.304668	0.011547	0.00522178	0.00556351	16.822	rs603424	a	g	PAX2
Brain_Frontal_Cortex_BA9	ENSG00000075891.21	451	0.677452	0.306747	0.00705181	0.00318746	0.00556182	-25.2964	rs603424	a	g	PAX2
Artery_Aorta	ENSG00000272572.1	451	0.624981	0.282988	0.0595238	0.0269465	0.00556117	-22.824	rs603424	a	g	RP11-179B2.2
Uterus	ENSG00000099194.5	450	0.665932	0.301468	0.0186219	0.00842458	0.0055542	-19.6892	rs603424	a	g	SCD
Small_Intestine_Terminal_Ileum	ENSG00000236308.1	451	0.675742	0.305972	0.00877715	0.0039687	0.00553979	-23.6846	rs603424	a	g	RP11-316M21.7
Cells_EBV-transformed_lymphocytes	ENSG00000236308.1	451	0.671006	0.303828	0.0135201	0.0061163	0.0055297	-17.58	rs603424	a	g	RP11-316M21.7
Brain_Putamen_basal_ganglia	ENSG00000014919.12	451	0.655155	0.296651	0.0293717	0.0132938	0.00552881	20.8574	rs603424	a	g	COX15
Ovary	ENSG00000273030.1	451	0.668799	0.302829	0.0157277	0.0071159	0.00552848	-35.734	rs603424	a	g	RP11-285F16.1
Liver	ENSG00000119929.12	451	0.661781	0.299651	0.022748	0.0102947	0.00552542	-48.9978	rs603424	a	g	CUTC
Brain_Hippocampus	ENSG00000273030.1	451	0.675016	0.305644	0.00951341	0.00430209	0.00552459	13.5089	rs603424	a	g	RP11-285F16.1
Brain_Spinal_cord_cervical_c-1	ENSG00000213341.10	451	0.664417	0.300844	0.0201138	0.00910191	0.00552264	-89.1785	rs603424	a	g	CHUK
Colon_Transverse	ENSG00000119919.10	451	0.657136	0.297547	0.0273991	0.0124007	0.00551728	24.818	rs603424	a	g	NKX2-3
Brain_Frontal_Cortex_BA9	ENSG00000213341.10	451	0.642818	0.291064	0.0417267	0.0188881	0.00550285	12.5599	rs603424	a	g	CHUK
Cells_EBV-transformed_lymphocytes	ENSG00000212464.1	451	0.667636	0.302302	0.0169099	0.00765119	0.00550116	-71.9693	rs603424	a	g	SNORA12
Liver	ENSG00000272572.1	451	0.675547	0.305884	0.00900241	0.00407075	0.00549575	-15.7359	rs603424	a	g	RP11-179B2.2
Prostate	ENSG00000272572.1	451	0.675494	0.30586	0.00905738	0.00409564	0.00549319	-15.7177	rs603424	a	g	RP11-179B2.2
Colon_Sigmoid	ENSG00000023839.10	451	0.678711	0.307317	0.00584057	0.00263909	0.00549216	18.4303	rs603424	a	g	ABCC2
Brain_Amygdala	ENSG00000260475.1	451	0.672601	0.30455	0.0119526	0.00540659	0.00548957	66.6528	rs603424	a	g	RP11-85A1.3
Uterus	ENSG00000023839.10	450	0.677597	0.306748	0.00700361	0.00316505	0.00548609	-16.1097	rs603424	a	g	ABCC2
Brain_Amygdala	ENSG00000107821.14	451	0.662181	0.299832	0.0223778	0.0101271	0.00548171	17.7207	rs603424	a	g	KAZALD1
Prostate	ENSG00000230224.1	451	0.672188	0.304363	0.0123794	0.00559985	0.0054701	-24.5538	rs603424	a	g	PHBP9
Minor_Salivary_Gland	ENSG00000107815.7	449	0.676324	0.306125	0.00832619	0.00376323	0.00546156	16.7502	rs603424	a	g	TWNK
Adrenal_Gland	ENSG00000233690.1	451	0.673542	0.304976	0.0110324	0.00498993	0.00545962	16.758	rs603424	a	g	EBAG9P1
Minor_Salivary_Gland	ENSG00000119906.11	449	0.67732	0.306575	0.00733661	0.00331532	0.00545308	29.2026	rs603424	a	g	SLF2
Vagina	ENSG00000119906.11	448	0.677905	0.306777	0.00679628	0.00307012	0.0054517	17.2258	rs603424	a	g	SLF2
Spleen	ENSG00000273030.1	449	0.66585	0.301388	0.0188062	0.0085069	0.00544886	58.3371	rs603424	a	g	RP11-285F16.1
Brain_Caudate_basal_ganglia	ENSG00000166135.13	451	0.662658	0.300048	0.0219256	0.00992234	0.00544614	1.85652	rs603424	a	g	HIF1AN
Brain_Putamen_basal_ganglia	ENSG00000119929.12	451	0.6686	0.302738	0.0159856	0.00723273	0.00544368	-15.7537	rs603424	a	g	CUTC
Adipose_Subcutaneous	ENSG00000119929.12	451	0.676789	0.306447	0.00779637	0.00352471	0.0054429	-25.5927	rs603424	a	g	CUTC
Lung	ENSG00000236308.1	451	0.679031	0.307461	0.0055573	0.00251087	0.00543949	19.6185	rs603424	a	g	RP11-316M21.7
Liver	ENSG00000230224.1	451	0.671171	0.303902	0.0134224	0.00607215	0.0054326	14.7478	rs603424	a	g	PHBP9
Colon_Sigmoid	ENSG00000224934.2	451	0.680943	0.308327	0.00365089	0.00164767	0.00543162	28.1503	rs603424	a	g	RP11-441O15.3
Ovary	ENSG00000236308.1	451	0.661045	0.299318	0.0235485	0.0106572	0.00543112	-88.0444	rs603424	a	g	RP11-316M21.7
Brain_Frontal_Cortex_BA9	ENSG00000233690.1	451	0.669388	0.303095	0.0152069	0.00688015	0.00543021	-164.202	rs603424	a	g	EBAG9P1
Brain_Frontal_Cortex_BA9	ENSG00000166136.15	451	0.63916	0.289408	0.0454369	0.0205682	0.00542703	-17.7253	rs603424	a	g	NDUFB8
Pancreas	ENSG00000014919.12	451	0.656901	0.297441	0.0276975	0.0125359	0.0054246	-15.9025	rs603424	a	g	COX15
Brain_Caudate_basal_ganglia	ENSG00000107566.13	451	0.658808	0.298304	0.0257949	0.0116744	0.00541849	143.982	rs603424	a	g	ERLIN1
Artery_Tibial	ENSG00000075290.7	451	0.6781	0.30704	0.00650587	0.00294041	0.00541331	19.034	rs603424	a	g	WNT8B
Uterus	ENSG00000107815.7	450	0.67419	0.305206	0.010461	0.00473027	0.00541194	-16.8697	rs603424	a	g	TWNK
Cells_EBV-transformed_lymphocytes	ENSG00000023839.10	451	0.669765	0.303266	0.0148452	0.00671643	0.00540815	-52.3955	rs603424	a	g	ABCC2
Cells_EBV-transformed_lymphocytes	ENSG00000095539.15	451	0.664773	0.301005	0.0198403	0.00897816	0.0054034	-18.8782	rs603424	a	g	SEMA4G
Ovary	ENSG00000272572.1	451	0.67533	0.305785	0.00929159	0.00420179	0.00539163	33.3709	rs603424	a	g	RP11-179B2.2
Vagina	ENSG00000233690.1	448	0.675926	0.305882	0.008824	0.00398781	0.00538055	21.6708	rs603424	a	g	EBAG9P1
Adrenal_Gland	ENSG00000273476.1	451	0.671691	0.304138	0.0129383	0.005853	0.00538008	15.1146	rs603424	a	g	RP11-108L7.14
Brain_Anterior_cingulate_cortex_BA24	ENSG00000260475.1	450	0.670029	0.303329	0.014645	0.00662456	0.0053731	-22.5805	rs603424	a	g	RP11-85A1.3
Brain_Caudate_basal_ganglia	ENSG00000230224.1	451	0.669917	0.303335	0.0147234	0.00666133	0.00536377	-21.1052	rs603424	a	g	PHBP9
Artery_Coronary	ENSG00000023839.10	451	0.667045	0.302034	0.0176065	0.0079668	0.00534754	16.8208	rs603424	a	g	ABCC2
Brain_Spinal_cord_cervical_c-1	ENSG00000272572.1	451	0.674713	0.305506	0.00993987	0.00449537	0.00534585	19.4871	rs603424	a	g	RP11-179B2.2
Adrenal_Gland	ENSG00000230224.1	451	0.673428	0.304925	0.0112251	0.00507732	0.00534473	13.1545	rs603424	a	g	PHBP9
Brain_Hippocampus	ENSG00000233690.1	451	0.67008	0.303408	0.0145801	0.00659643	0.00533564	-62.2115	rs603424	a	g	EBAG9P1
Uterus	ENSG00000014919.12	450	0.673713	0.30499	0.0109915	0.00497053	0.00533529	18.2897	rs603424	a	g	COX15
Brain_Anterior_cingulate_cortex_BA24	ENSG00000273030.1	450	0.676897	0.306438	0.00780956	0.00353014	0.0053251	-11.3677	rs603424	a	g	RP11-285F16.1
Ovary	ENSG00000213341.10	451	0.599256	0.27134	0.0854112	0.0386684	0.00532429	25.7094	rs603424	a	g	CHUK
Brain_Spinal_cord_cervical_c-1	ENSG00000227695.5	451	0.671574	0.304085	0.0130941	0.00592363	0.00532322	-76.2567	rs603424	a	g	DNMBP-AS1
Minor_Salivary_Gland	ENSG00000224934.2	449	0.663604	0.300367	0.0211471	0.00956652	0.00531562	46.6609	rs603424	a	g	RP11-441O15.3
Brain_Cortex	ENSG00000095539.15	451	0.657363	0.29765	0.0273136	0.0123621	0.00531137	-263.837	rs603424	a	g	SEMA4G
Brain_Substantia_nigra	ENSG00000224934.2	450	0.666633	0.301792	0.018089	0.00818379	0.00530185	18.3744	rs603424	a	g	RP11-441O15.3
Vagina	ENSG00000099194.5	448	0.67533	0.305612	0.00947549	0.00428271	0.00529945	18.0541	rs603424	a	g	SCD
Brain_Nucleus_accumbens_basal_ganglia	ENSG00000095539.15	451	0.679242	0.307557	0.00544408	0.00245975	0.0052975	-15.0699	rs603424	a	g	SEMA4G
Ovary	ENSG00000166135.13	451	0.67302	0.30474	0.011668	0.0052779	0.0052945	-16.9919	rs603424	a	g	HIF1AN
Brain_Cortex	ENSG00000075891.21	451	0.677062	0.30657	0.00762658	0.00344798	0.00529353	-16.7761	rs603424	a	g	PAX2
Brain_Frontal_Cortex_BA9	ENSG00000014919.12	451	0.675307	0.305775	0.00938444	0.00424393	0.0052891	18.6879	rs603424	a	g	COX15
Brain_Putamen_basal_ganglia	ENSG00000095539.15	451	0.66311	0.300253	0.0215871	0.00976922	0.00528097	19.1031	rs603424	a	g	SEMA4G
Uterus	ENSG00000260475.1	450	0.672005	0.304217	0.0127492	0.00576631	0.00526225	-39.3537	rs603424	a	g	RP11-85A1.3
Minor_Salivary_Gland	ENSG00000166135.13	449	0.671778	0.304067	0.0130104	0.00588363	0.00526005	587.251	rs603424	a	g	HIF1AN
Brain_Spinal_cord_cervical_c-1	ENSG00000260475.1	451	0.665036	0.301124	0.0196829	0.00890708	0.00525007	-21.7951	rs603424	a	g	RP11-85A1.3
Vagina	ENSG00000014919.12	448	0.673937	0.304982	0.0109039	0.00492916	0.00524817	-16.8995	rs603424	a	g	COX15
Brain_Hippocampus	ENSG00000014919.12	451	0.663432	0.300398	0.0212943	0.0096367	0.00523934	-28.8809	rs603424	a	g	COX15
Cells_EBV-transformed_lymphocytes	ENSG00000107566.13	451	0.670275	0.303497	0.0144518	0.00653844	0.00523857	-80.5986	rs603424	a	g	ERLIN1
Brain_Spinal_cord_cervical_c-1	ENSG00000023839.10	451	0.670794	0.303732	0.0139459	0.00630942	0.00521946	17.9882	rs603424	a	g	ABCC2
Brain_Hippocampus	ENSG00000213341.10	451	0.668315	0.302609	0.0164261	0.00743243	0.00521747	16.261	rs603424	a	g	CHUK
Testis	ENSG00000273476.1	451	0.677786	0.306898	0.00695604	0.00314444	0.00521557	-16.8029	rs603424	a	g	RP11-108L7.14
Brain_Anterior_cingulate_cortex_BA24	ENSG00000107819.13	450	0.641707	0.290507	0.0430754	0.0194955	0.00521455	-11.0612	rs603424	a	g	SFXN3
Brain_Putamen_basal_ganglia	ENSG00000107593.16	451	0.668752	0.302807	0.0159951	0.00723729	0.00520894	-37.4185	rs603424	a	g	PKD2L1
Artery_Aorta	ENSG00000095539.15	451	0.678101	0.30704	0.00664882	0.00300535	0.00520429	22.8281	rs603424	a	g	SEMA4G
Adrenal_Gland	ENSG00000260475.1	451	0.675738	0.30597	0.00901456	0.00407654	0.00520034	-15.1756	rs603424	a	g	RP11-85A1.3
Stomach	ENSG00000260475.1	451	0.67501	0.305641	0.00974456	0.00440709	0.00519805	-16.9872	rs603424	a	g	RP11-85A1.3
Brain_Putamen_basal_ganglia	ENSG00000236308.1	451	0.669577	0.303181	0.0151795	0.00686802	0.00519429	-24.1694	rs603424	a	g	RP11-316M21.7
Colon_Sigmoid	ENSG00000233690.1	451	0.67433	0.305333	0.0104322	0.00471846	0.00518623	16.5489	rs603424	a	g	EBAG9P1
Colon_Transverse	ENSG00000273030.1	451	0.673486	0.304951	0.0112814	0.00510299	0.00517936	-0.873972	rs603424	a	g	RP11-285F16.1
Prostate	ENSG00000233690.1	451	0.667805	0.302378	0.0169623	0.00767527	0.0051792	21.4747	rs603424	a	g	EBAG9P1
Thyroid	ENSG00000099194.5	451	0.678356	0.307156	0.00641546	0.00289971	0.00517282	19.2055	rs603424	a	g	SCD
Brain_Cerebellum	ENSG00000236308.1	451	0.673235	0.304837	0.0115416	0.00522079	0.00516495	-16.1203	rs603424	a	g	RP11-316M21.7
Ovary	ENSG00000107821.14	451	0.664771	0.301005	0.0200163	0.00905813	0.00515006	94.2143	rs603424	a	g	KAZALD1
Uterus	ENSG00000235823.1	450	0.644816	0.291909	0.0400216	0.0181127	0.00514036	-19.2993	rs603424	a	g	OLMALINC
Brain_Hypothalamus	ENSG00000075290.7	451	0.670832	0.303749	0.0139727	0.00632164	0.00512496	-40.9745	rs603424	a	g	WNT8B
Breast_Mammary_Tissue	ENSG00000075290.7	451	0.676914	0.306503	0.00789478	0.00356959	0.00511905	-17.78	rs603424	a	g	WNT8B
Adipose_Subcutaneous	ENSG00000055950.16	451	0.679754	0.307789	0.00506351	0.00228763	0.00510547	28.8745	rs603424	a	g	MRPL43
Adrenal_Gland	ENSG00000095539.15	451	0.671866	0.304217	0.0129523	0.00585963	0.00510428	-11.7422	rs603424	a	g	SEMA4G
Prostate	ENSG00000229278.1	451	0.670216	0.30347	0.0146083	0.00660944	0.00509579	-44.99	rs603424	a	g	RP11-483F11.7
Nerve_Tibial	ENSG00000227695.5	451	0.671085	0.303864	0.013741	0.00621676	0.0050934	10.4253	rs603424	a	g	DNMBP-AS1
Brain_Nucleus_accumbens_basal_ganglia	ENSG00000236308.1	451	0.674818	0.305554	0.0100132	0.00452885	0.00508608	20.3132	rs603424	a	g	RP11-316M21.7
Spleen	ENSG00000230224.1	449	0.623825	0.282366	0.0610841	0.0276438	0.00508151	35.1135	rs603424	a	g	PHBP9
Pancreas	ENSG00000272572.1	451	0.673945	0.305158	0.0108976	0.00492929	0.00506998	-20.8061	rs603424	a	g	RP11-179B2.2
Spleen	ENSG00000155287.10	449	0.675979	0.305973	0.00894551	0.004044	0.00505826	20.8612	rs603424	a	g	SLC25A28
Heart_Left_Ventricle	ENSG00000198018.6	451	0.674644	0.305475	0.0102131	0.00461941	0.00504768	19.4478	rs603424	a	g	ENTPD7
Brain_Cortex	ENSG00000107819.13	451	0.679186	0.307532	0.00567316	0.00256373	0.00504529	-14.9463	rs603424	a	g	SFXN3
Brain_Spinal_cord_cervical_c-1	ENSG00000236308.1	451	0.672499	0.304504	0.0123611	0.00559201	0.0050446	25.3161	rs603424	a	g	RP11-316M21.7
Artery_Coronary	ENSG00000107554.16	451	0.67417	0.30526	0.0106931	0.00483673	0.0050399	-17.806	rs603424	a	g	DNMBP
Brain_Cerebellum	ENSG00000198018.6	451	0.676757	0.306432	0.00810664	0.00366561	0.00503823	16.5751	rs603424	a	g	ENTPD7
Skin_Not_Sun_Exposed_Suprapubic	ENSG00000260475.1	451	0.67008	0.303408	0.0147961	0.00669456	0.00502098	18.0403	rs603424	a	g	RP11-85A1.3
Brain_Anterior_cingulate_cortex_BA24	ENSG00000230224.1	450	0.652176	0.295246	0.0327433	0.0148182	0.0050163	24.2217	rs603424	a	g	PHBP9
Small_Intestine_Terminal_Ileum	ENSG00000186862.17	451	0.672295	0.304411	0.0125874	0.00569447	0.00501174	-16.2388	rs603424	a	g	PDZD7
Brain_Nucleus_accumbens_basal_ganglia	ENSG00000260475.1	451	0.673382	0.304904	0.0115027	0.00520333	0.00500866	29.1493	rs603424	a	g	RP11-85A1.3
Skin_Not_Sun_Exposed_Suprapubic	ENSG00000107821.14	451	0.678361	0.307158	0.00652846	0.00295105	0.0050019	-22.2883	rs603424	a	g	KAZALD1
Brain_Cortex	ENSG00000233690.1	451	0.670525	0.30361	0.0143706	0.00650194	0.00499238	-34.5252	rs603424	a	g	EBAG9P1
Brain_Cerebellum	ENSG00000186862.17	451	0.649657	0.294161	0.0352393	0.0159512	0.00499192	-186.771	rs603424	a	g	PDZD7
Pituitary	ENSG00000233690.1	451	0.669423	0.303111	0.0154731	0.00700114	0.00499167	-21.1873	rs603424	a	g	EBAG9P1
Small_Intestine_Terminal_Ileum	ENSG00000228778.2	451	0.677123	0.306597	0.00777357	0.00351484	0.00499145	-21.5103	rs603424	a	g	RP11-129J12.1
Liver	ENSG00000260475.1	451	0.671194	0.303913	0.0137041	0.00620016	0.00498843	-268.052	rs603424	a	g	RP11-85A1.3
Ovary	ENSG00000119919.10	451	0.676457	0.306296	0.00844411	0.00381846	0.00498452	1547.19	rs603424	a	g	NKX2-3
Kidney_Cortex	ENSG00000075891.21	444	0.673895	0.304749	0.011283	0.00509744	0.00497467	-41.0097	rs603424	a	g	PAX2
Ovary	ENSG00000273476.1	451	0.673792	0.305089	0.0111247	0.00503223	0.00496123	-19.8258	rs603424	a	g	RP11-108L7.14
Nerve_Tibial	ENSG00000272572.1	451	0.677684	0.306851	0.00723747	0.00327213	0.00495556	19.036	rs603424	a	g	RP11-179B2.2
Kidney_Cortex	ENSG00000107816.17	444	0.676004	0.305703	0.00918827	0.00415017	0.0049544	-282.354	rs603424	a	g	LZTS2
Minor_Salivary_Gland	ENSG00000107554.16	449	0.673943	0.305047	0.0110586	0.00500052	0.00495118	41.0861	rs603424	a	g	DNMBP
Artery_Coronary	ENSG00000095539.15	451	0.661254	0.299412	0.0236757	0.0107153	0.00494255	32.3908	rs603424	a	g	SEMA4G
Brain_Hippocampus	ENSG00000107554.16	451	0.678239	0.307103	0.00669296	0.0030256	0.00493936	-18.4254	rs603424	a	g	DNMBP
Brain_Anterior_cingulate_cortex_BA24	ENSG00000107815.7	450	0.675301	0.305716	0.00967316	0.0043742	0.00493616	25.2437	rs603424	a	g	TWNK
Testis	ENSG00000236308.1	451	0.648131	0.29347	0.0368049	0.0166601	0.00493414	-22.8653	rs603424	a	g	RP11-316M21.7
Vagina	ENSG00000155287.10	448	0.677618	0.306647	0.00744047	0.00336216	0.00493195	17.7804	rs603424	a	g	SLC25A28
Colon_Transverse	ENSG00000055950.16	451	0.673615	0.305009	0.0113288	0.00512468	0.00492282	-19.9584	rs603424	a	g	MRPL43
Brain_Frontal_Cortex_BA9	ENSG00000095539.15	451	0.67726	0.30666	0.00768554	0.00347505	0.00491917	-16.5514	rs603424	a	g	SEMA4G
Adrenal_Gland	ENSG00000236308.1	451	0.677389	0.306718	0.00755766	0.00341715	0.00491792	19.2855	rs603424	a	g	RP11-316M21.7
Brain_Putamen_basal_ganglia	ENSG00000273162.1	451	0.660349	0.299002	0.0246041	0.0111357	0.00490881	50.9009	rs603424	a	g	RP11-108L7.15
Brain_Cerebellum	ENSG00000166135.13	451	0.635307	0.287663	0.0496477	0.0224753	0.00490702	-16.1551	rs603424	a	g	HIF1AN
Brain_Cortex	ENSG00000273162.1	451	0.670508	0.303602	0.0144477	0.00653695	0.0049055	-48.1882	rs603424	a	g	RP11-108L7.15
Liver	ENSG00000099194.5	451	0.672266	0.304398	0.0127041	0.00574744	0.00488437	20.5718	rs603424	a	g	SCD
Brain_Cerebellum	ENSG00000107815.7	451	0.674156	0.305254	0.0108182	0.00489355	0.00487767	13.9062	rs603424	a	g	TWNK
Brain_Anterior_cingulate_cortex_BA24	ENSG00000227695.5	450	0.674145	0.305192	0.0108717	0.00491686	0.00487377	-21.7288	rs603424	a	g	DNMBP-AS1
Adipose_Subcutaneous	ENSG00000107566.13	451	0.670442	0.303572	0.0145359	0.0065769	0.00487297	26.7557	rs603424	a	g	ERLIN1
Adipose_Subcutaneous	ENSG00000107816.17	451	0.682377	0.308977	0.00260701	0.00117557	0.00486371	28.4013	rs603424	a	g	LZTS2
Vagina	ENSG00000272572.1	448	0.674957	0.305443	0.0101511	0.00458889	0.00485981	47.0405	rs603424	a	g	RP11-179B2.2
Brain_Caudate_basal_ganglia	ENSG00000272572.1	451	0.672394	0.304456	0.0125968	0.0056989	0.00485452	47.9443	rs603424	a	g	RP11-179B2.2
Cells_Cultured_fibroblasts	ENSG00000014919.12	451	0.681673	0.308658	0.0033187	0.00149783	0.00485284	-27.0278	rs603424	a	g	COX15
Brain_Amygdala	ENSG00000198018.6	451	0.668678	0.302774	0.016319	0.00738433	0.00484506	40.3929	rs603424	a	g	ENTPD7
Brain_Spinal_cord_cervical_c-1	ENSG00000107554.16	451	0.673894	0.305136	0.0111029	0.00502249	0.00484497	38.9812	rs603424	a	g	DNMBP
Prostate	ENSG00000260475.1	451	0.67358	0.304993	0.0114171	0.00516475	0.00484448	25.5168	rs603424	a	g	RP11-85A1.3
Cells_EBV-transformed_lymphocytes	ENSG00000107816.17	451	0.674623	0.305465	0.0103799	0.00469511	0.00483719	18.7479	rs603424	a	g	LZTS2
Brain_Anterior_cingulate_cortex_BA24	ENSG00000107816.17	450	0.663919	0.300563	0.0211248	0.0095586	0.00483441	-805.609	rs603424	a	g	LZTS2
Brain_Putamen_basal_ganglia	ENSG00000272572.1	451	0.676245	0.3062	0.00876272	0.00396288	0.00482957	21.5869	rs603424	a	g	RP11-179B2.2
Uterus	ENSG00000107819.13	450	0.673144	0.304733	0.0119267	0.00539443	0.00480165	38.4326	rs603424	a	g	SFXN3
Small_Intestine_Terminal_Ileum	ENSG00000107819.13	451	0.68091	0.308312	0.00412339	0.00186226	0.00479142	-21.4219	rs603424	a	g	SFXN3
Kidney_Cortex	ENSG00000023839.10	444	0.673575	0.304604	0.0117333	0.00530124	0.00478668	39.9465	rs603424	a	g	ABCC2
Stomach	ENSG00000055950.16	451	0.680242	0.30801	0.00479694	0.00216724	0.00478373	-15.2592	rs603424	a	g	MRPL43
Nerve_Tibial	ENSG00000107816.17	451	0.68145	0.308557	0.003593	0.00162211	0.00477818	32.328	rs603424	a	g	LZTS2
Brain_Cerebellar_Hemisphere	ENSG00000272572.1	451	0.673286	0.30486	0.0117619	0.00532095	0.00477122	21.1669	rs603424	a	g	RP11-179B2.2
Artery_Coronary	ENSG00000107819.13	451	0.678513	0.307227	0.00653491	0.0029542	0.00477072	-29.3171	rs603424	a	g	SFXN3
Esophagus_Muscularis	ENSG00000014919.12	451	0.652983	0.295667	0.0320667	0.0145149	0.00476767	18.9709	rs603424	a	g	COX15
Liver	ENSG00000198018.6	451	0.62542	0.283187	0.0596315	0.026996	0.0047654	116.411	rs603424	a	g	ENTPD7
Brain_Caudate_basal_ganglia	ENSG00000235823.1	451	0.650157	0.294387	0.0348996	0.0157976	0.00475877	23.872	rs603424	a	g	OLMALINC
Brain_Frontal_Cortex_BA9	ENSG00000023839.10	451	0.669783	0.303274	0.015275	0.00691166	0.00475605	36.9743	rs603424	a	g	ABCC2
Brain_Cerebellum	ENSG00000213341.10	451	0.651091	0.29481	0.033971	0.0153771	0.00475019	112.298	rs603424	a	g	CHUK
Brain_Hippocampus	ENSG00000055950.16	451	0.678014	0.307001	0.00705747	0.00319085	0.00473703	19.919	rs603424	a	g	MRPL43
Kidney_Cortex	ENSG00000213341.10	444	0.6776	0.306425	0.00774889	0.00349948	0.00472689	39.6888	rs603424	a	g	CHUK
Ovary	ENSG00000120053.10	451	0.678702	0.307313	0.00637962	0.00288393	0.00472165	16.8486	rs603424	a	g	GOT1
Pituitary	ENSG00000229278.1	451	0.674969	0.305622	0.0101156	0.00457558	0.0047181	-34.5603	rs603424	a	g	RP11-483F11.7
Small_Intestine_Terminal_Ileum	ENSG00000107815.7	451	0.67854	0.307239	0.00654757	0.00295999	0.00471341	-6.54483	rs603424	a	g	TWNK
Heart_Atrial_Appendage	ENSG00000107815.7	451	0.669375	0.303089	0.0157143	0.00711065	0.00471019	-26.4594	rs603424	a	g	TWNK
Stomach	ENSG00000236308.1	451	0.677911	0.306954	0.00719202	0.00325182	0.00469086	21.0778	rs603424	a	g	RP11-316M21.7
Skin_Not_Sun_Exposed_Suprapubic	ENSG00000099194.5	451	0.664464	0.300865	0.0206425	0.00934212	0.00468633	25.4794	rs603424	a	g	SCD
Ovary	ENSG00000230224.1	451	0.672226	0.30438	0.0128828	0.0058286	0.00468261	20.0132	rs603424	a	g	PHBP9
Heart_Left_Ventricle	ENSG00000107819.13	451	0.681961	0.308788	0.00316018	0.00142625	0.00466447	-26.8062	rs603424	a	g	SFXN3
Brain_Nucleus_accumbens_basal_ganglia	ENSG00000186862.17	451	0.667667	0.302316	0.0174631	0.00790253	0.00465082	-20.582	rs603424	a	g	PDZD7
Brain_Amygdala	ENSG00000119929.12	451	0.675112	0.305687	0.0100189	0.00453184	0.00464993	23.5041	rs603424	a	g	CUTC
Colon_Transverse	ENSG00000233690.1	451	0.669833	0.303297	0.0153005	0.00692332	0.0046466	29.3545	rs603424	a	g	EBAG9P1
Brain_Amygdala	ENSG00000095539.15	451	0.674827	0.305558	0.0103095	0.00466344	0.00464149	-18.1886	rs603424	a	g	SEMA4G
Brain_Nucleus_accumbens_basal_ganglia	ENSG00000075290.7	451	0.675162	0.30571	0.00997685	0.00451283	0.00463805	19.2136	rs603424	a	g	WNT8B
Pancreas	ENSG00000075891.21	451	0.677426	0.306735	0.00771348	0.00348798	0.00463788	-20.8063	rs603424	a	g	PAX2
Brain_Putamen_basal_ganglia	ENSG00000107554.16	451	0.671288	0.303956	0.0138521	0.0062675	0.00463661	-17.9968	rs603424	a	g	DNMBP
Vagina	ENSG00000273162.1	448	0.674399	0.305191	0.010863	0.00491128	0.0046358	52.2495	rs603424	a	g	RP11-108L7.15
Brain_Hippocampus	ENSG00000099194.5	451	0.680017	0.307908	0.0051264	0.00231657	0.00463206	-21.3551	rs603424	a	g	SCD
Brain_Anterior_cingulate_cortex_BA24	ENSG00000107821.14	450	0.670387	0.303491	0.0147969	0.00669409	0.00463159	-51.8498	rs603424	a	g	KAZALD1
Brain_Amygdala	ENSG00000235823.1	451	0.671513	0.304057	0.0136429	0.00617283	0.00461404	-174.327	rs603424	a	g	OLMALINC
Brain_Caudate_basal_ganglia	ENSG00000119929.12	451	0.677297	0.306676	0.00786093	0.00355478	0.00461074	-40.8278	rs603424	a	g	CUTC
Brain_Nucleus_accumbens_basal_ganglia	ENSG00000107821.14	451	0.677474	0.306756	0.00768548	0.00347533	0.00460927	20.1807	rs603424	a	g	KAZALD1
Brain_Spinal_cord_cervical_c-1	ENSG00000273030.1	451	0.664661	0.300955	0.0205026	0.00927888	0.00460332	-35.8141	rs603424	a	g	RP11-285F16.1
Nerve_Tibial	ENSG00000107821.14	451	0.679422	0.307639	0.00574363	0.00259609	0.00459941	22.791	rs603424	a	g	KAZALD1
Brain_Caudate_basal_ganglia	ENSG00000273030.1	451	0.678924	0.307413	0.00624527	0.00282323	0.00459412	-17.0367	rs603424	a	g	RP11-285F16.1
Small_Intestine_Terminal_Ileum	ENSG00000273030.1	451	0.674022	0.305193	0.0111476	0.00504298	0.00459383	-83.2165	rs603424	a	g	RP11-285F16.1
Skin_Sun_Exposed_Lower_leg	ENSG00000273476.1	451	0.66833	0.302616	0.016841	0.00762092	0.00459239	16.3426	rs603424	a	g	RP11-108L7.14
Brain_Cerebellar_Hemisphere	ENSG00000107821.14	451	0.671985	0.304271	0.0131894	0.00596752	0.00458681	-24.3151	rs603424	a	g	KAZALD1
Colon_Sigmoid	ENSG00000260475.1	451	0.670092	0.303414	0.0150849	0.00682579	0.00458267	27.7973	rs603424	a	g	RP11-85A1.3
Brain_Caudate_basal_ganglia	ENSG00000107816.17	451	0.662053	0.299774	0.0231272	0.0104673	0.00457861	66.6227	rs603424	a	g	LZTS2
Heart_Atrial_Appendage	ENSG00000166135.13	451	0.616541	0.279166	0.0686445	0.0310773	0.00457163	-15.6113	rs603424	a	g	HIF1AN
Brain_Caudate_basal_ganglia	ENSG00000023839.10	451	0.674673	0.305488	0.0105169	0.00475744	0.00456457	18.0791	rs603424	a	g	ABCC2
Brain_Cerebellar_Hemisphere	ENSG00000075891.21	451	0.676573	0.306349	0.00862146	0.00389919	0.00455765	-19.9269	rs603424	a	g	PAX2
Pituitary	ENSG00000272572.1	451	0.675865	0.306028	0.00932935	0.00421972	0.00455732	-19.9307	rs603424	a	g	RP11-179B2.2
Brain_Frontal_Cortex_BA9	ENSG00000260475.1	451	0.675805	0.306001	0.0093913	0.00424777	0.00455489	-64.3041	rs603424	a	g	RP11-85A1.3
Brain_Cerebellum	ENSG00000099194.5	451	0.665581	0.301371	0.0196204	0.00887944	0.00454822	-20.7392	rs603424	a	g	SCD
Brain_Nucleus_accumbens_basal_ganglia	ENSG00000119929.12	451	0.671277	0.303951	0.013925	0.0063006	0.00454662	-42.3364	rs603424	a	g	CUTC
Minor_Salivary_Gland	ENSG00000107819.13	449	0.671396	0.303894	0.0138848	0.00628016	0.00454509	11.88	rs603424	a	g	SFXN3
Brain_Cerebellum	ENSG00000107566.13	451	0.677362	0.306706	0.00784347	0.00354694	0.00454135	-17.2897	rs603424	a	g	ERLIN1
Brain_Caudate_basal_ganglia	ENSG00000273476.1	451	0.675682	0.305945	0.00952964	0.00431044	0.00453333	23.9219	rs603424	a	g	RP11-108L7.14
Colon_Sigmoid	ENSG00000273476.1	451	0.668506	0.302696	0.0167095	0.00756144	0.00452672	45.5206	rs603424	a	g	RP11-108L7.14
Spleen	ENSG00000260475.1	449	0.67719	0.306521	0.00810213	0.00366279	0.00452498	1615.34	rs603424	a	g	RP11-85A1.3
Esophagus_Gastroesophageal_Junction	ENSG00000273162.1	451	0.675714	0.30596	0.00950375	0.00429872	0.00452371	28.5492	rs603424	a	g	RP11-108L7.15
Brain_Cerebellar_Hemisphere	ENSG00000273162.1	451	0.673305	0.304869	0.0119136	0.00538991	0.00452252	68.5012	rs603424	a	g	RP11-108L7.15
Heart_Atrial_Appendage	ENSG00000260475.1	451	0.671136	0.303887	0.0140827	0.00637206	0.0045224	-24.1574	rs603424	a	g	RP11-85A1.3
Artery_Tibial	ENSG00000273162.1	451	0.670703	0.30369	0.0145179	0.00656912	0.00451992	18.9969	rs603424	a	g	RP11-108L7.15
Brain_Nucleus_accumbens_basal_ganglia	ENSG00000166135.13	451	0.666587	0.301827	0.0186369	0.00843417	0.00451503	-59.9266	rs603424	a	g	HIF1AN
Artery_Aorta	ENSG00000260475.1	451	0.669441	0.303119	0.0157841	0.00714243	0.0045126	22.6977	rs603424	a	g	RP11-85A1.3
Heart_Atrial_Appendage	ENSG00000107554.16	451	0.674371	0.305351	0.010855	0.00491056	0.00451222	-20.1411	rs603424	a	g	DNMBP
Brain_Nucleus_accumbens_basal_ganglia	ENSG00000273476.1	451	0.673079	0.304767	0.0121483	0.00549619	0.00450963	-43.3504	rs603424	a	g	RP11-108L7.14
Cells_Cultured_fibroblasts	ENSG00000272572.1	451	0.67775	0.306881	0.00747978	0.0033823	0.00450647	24.3382	rs603424	a	g	RP11-179B2.2
Brain_Putamen_basal_ganglia	ENSG00000186862.17	451	0.676364	0.306254	0.00886569	0.00400983	0.00450607	-23.4896	rs603424	a	g	PDZD7
Stomach	ENSG00000107819.13	451	0.676806	0.306454	0.00842605	0.00381077	0.00450267	-22.7246	rs603424	a	g	SFXN3
Prostate	ENSG00000107554.16	451	0.66423	0.30076	0.0210082	0.00950792	0.0044942	70.1537	rs603424	a	g	DNMBP
Prostate	ENSG00000236308.1	451	0.675992	0.306086	0.0092469	0.00418245	0.00449269	-21.8684	rs603424	a	g	RP11-316M21.7
Brain_Amygdala	ENSG00000166135.13	451	0.670439	0.303571	0.0148019	0.00669772	0.0044904	-39.4367	rs603424	a	g	HIF1AN
Prostate	ENSG00000273476.1	451	0.674829	0.305559	0.0104121	0.00471006	0.00449007	22.7476	rs603424	a	g	RP11-108L7.14
Brain_Cortex	ENSG00000055950.16	451	0.67699	0.306537	0.0082553	0.00373347	0.00448347	40.093	rs603424	a	g	MRPL43
Colon_Sigmoid	ENSG00000228778.2	451	0.667981	0.302458	0.0172658	0.00781336	0.00448197	-152.365	rs603424	a	g	RP11-129J12.1
Prostate	ENSG00000099194.5	451	0.675676	0.305942	0.00957904	0.00433286	0.00447043	-23.9402	rs603424	a	g	SCD
Liver	ENSG00000107593.16	451	0.673824	0.305104	0.0114361	0.00517376	0.00446185	34.0054	rs603424	a	g	PKD2L1
Brain_Hypothalamus	ENSG00000235823.1	451	0.672592	0.304546	0.0126685	0.00573176	0.00446149	19.2636	rs603424	a	g	OLMALINC
Skin_Sun_Exposed_Lower_leg	ENSG00000119929.12	451	0.669418	0.303109	0.0158494	0.00717206	0.00445163	-27.0504	rs603424	a	g	CUTC
Pituitary	ENSG00000099194.5	451	0.677308	0.306681	0.00796023	0.0035999	0.00445031	-18.6089	rs603424	a	g	SCD
Stomach	ENSG00000120053.10	451	0.678062	0.307023	0.00720782	0.00325921	0.00444862	28.5174	rs603424	a	g	GOT1
Heart_Left_Ventricle	ENSG00000233690.1	451	0.677896	0.306947	0.0073762	0.00333546	0.00444497	22.6418	rs603424	a	g	EBAG9P1
Brain_Hypothalamus	ENSG00000055950.16	451	0.660364	0.299009	0.0249114	0.0112753	0.00443994	31.3031	rs603424	a	g	MRPL43
Pancreas	ENSG00000260475.1	451	0.671715	0.304149	0.0135614	0.0061361	0.00443887	146.768	rs603424	a	g	RP11-85A1.3
Cells_EBV-transformed_lymphocytes	ENSG00000229278.1	451	0.676388	0.306265	0.00889092	0.00402132	0.00443485	-286.301	rs603424	a	g	RP11-483F11.7
Brain_Anterior_cingulate_cortex_BA24	ENSG00000023839.10	450	0.675467	0.305791	0.00985218	0.00445575	0.00443398	21.6875	rs603424	a	g	ABCC2
Brain_Frontal_Cortex_BA9	ENSG00000119906.11	451	0.674921	0.305601	0.0103586	0.0046859	0.00443366	-14.6768	rs603424	a	g	SLF2
Lung	ENSG00000075290.7	451	0.670444	0.303573	0.0148364	0.00671342	0.00443253	-190.307	rs603424	a	g	WNT8B
Liver	ENSG00000229278.1	451	0.670308	0.303512	0.014979	0.00677799	0.00442307	-29.0863	rs603424	a	g	RP11-483F11.7
Heart_Atrial_Appendage	ENSG00000273030.1	451	0.674119	0.305237	0.0111699	0.00505325	0.00442062	26.5154	rs603424	a	g	RP11-285F16.1
Brain_Frontal_Cortex_BA9	ENSG00000166135.13	451	0.668247	0.302579	0.0170417	0.00771195	0.00442031	22.1788	rs603424	a	g	HIF1AN
Brain_Substantia_nigra	ENSG00000235823.1	450	0.678707	0.307258	0.00662111	0.00299303	0.00442023	25.3537	rs603424	a	g	OLMALINC
Artery_Coronary	ENSG00000014919.12	451	0.673218	0.304829	0.0120746	0.0054629	0.00441526	-20.6977	rs603424	a	g	COX15
Thyroid	ENSG00000260475.1	451	0.673282	0.304859	0.0120133	0.00543514	0.0044106	21.8773	rs603424	a	g	RP11-85A1.3
Cells_Cultured_fibroblasts	ENSG00000075290.7	451	0.678986	0.307441	0.00631652	0.00285568	0.00440096	20.6456	rs603424	a	g	WNT8B
Brain_Putamen_basal_ganglia	ENSG00000198018.6	451	0.675391	0.305813	0.00991651	0.00448575	0.00439293	282.876	rs603424	a	g	ENTPD7
Brain_Putamen_basal_ganglia	ENSG00000107816.17	451	0.681137	0.308415	0.00417399	0.00188557	0.00438776	-19.5601	rs603424	a	g	LZTS2
Brain_Amygdala	ENSG00000107819.13	451	0.67456	0.305437	0.0107525	0.0048643	0.00438681	24.935	rs603424	a	g	SFXN3
Brain_Cerebellar_Hemisphere	ENSG00000230224.1	451	0.625093	0.283039	0.0602204	0.0272631	0.00438469	348.176	rs603424	a	g	PHBP9
Vagina	ENSG00000224934.2	448	0.679172	0.307351	0.00626443	0.0028305	0.00438227	-23.6642	rs603424	a	g	RP11-441O15.3
Brain_Cerebellum	ENSG00000119929.12	451	0.66836	0.30263	0.0169563	0.00767332	0.00438086	81.8575	rs603424	a	g	CUTC
Nerve_Tibial	ENSG00000186862.17	451	0.67048	0.30359	0.0148409	0.0067155	0.00437377	19.6862	rs603424	a	g	PDZD7
Adrenal_Gland	ENSG00000107819.13	451	0.678832	0.307372	0.00650366	0.00294047	0.00435205	-14.8843	rs603424	a	g	SFXN3
Colon_Transverse	ENSG00000075290.7	451	0.678029	0.307008	0.00730755	0.00330447	0.0043505	-24.1439	rs603424	a	g	WNT8B
Vagina	ENSG00000107554.16	448	0.67683	0.306291	0.00863211	0.00390201	0.00434459	27.6279	rs603424	a	g	DNMBP
Esophagus_Mucosa	ENSG00000186862.17	451	0.679838	0.307827	0.0055033	0.00248752	0.00434389	-19.3987	rs603424	a	g	PDZD7
Adrenal_Gland	ENSG00000235823.1	451	0.666389	0.301737	0.0189547	0.00857822	0.00434126	42.4939	rs603424	a	g	OLMALINC
Brain_Cerebellum	ENSG00000023839.10	451	0.677527	0.306781	0.00781888	0.00353601	0.00433732	20.7967	rs603424	a	g	ABCC2
Pancreas	ENSG00000227695.5	451	0.672395	0.304457	0.0129586	0.00586324	0.00432624	-33.0318	rs603424	a	g	DNMBP-AS1
Brain_Spinal_cord_cervical_c-1	ENSG00000235823.1	451	0.672098	0.304322	0.0132596	0.00599956	0.00432054	151.863	rs603424	a	g	OLMALINC
Adrenal_Gland	ENSG00000273162.1	451	0.677003	0.306543	0.008356	0.00377923	0.0043193	116.004	rs603424	a	g	RP11-108L7.15
Heart_Atrial_Appendage	ENSG00000236308.1	451	0.676329	0.306238	0.0090328	0.00408569	0.0043151	-24.4637	rs603424	a	g	RP11-316M21.7
Brain_Hippocampus	ENSG00000273476.1	451	0.675518	0.305871	0.00984439	0.00445317	0.00431371	-261.135	rs603424	a	g	RP11-108L7.14
Artery_Aorta	ENSG00000186862.17	451	0.657823	0.297858	0.02754	0.0124657	0.00431329	25.5244	rs603424	a	g	PDZD7
Brain_Anterior_cingulate_cortex_BA24	ENSG00000235823.1	450	0.679439	0.307589	0.00596336	0.00269536	0.00431295	-22.49	rs603424	a	g	OLMALINC
Brain_Frontal_Cortex_BA9	ENSG00000107819.13	451	0.675377	0.305807	0.00999446	0.00452114	0.00429985	-20.3528	rs603424	a	g	SFXN3
Kidney_Cortex	ENSG00000120053.10	444	0.671894	0.303844	0.0137487	0.00621313	0.00429937	-50.6936	rs603424	a	g	GOT1
Brain_Substantia_nigra	ENSG00000213341.10	450	0.678794	0.307297	0.00662117	0.00299318	0.00429433	24.5452	rs603424	a	g	CHUK
Brain_Cerebellum	ENSG00000272572.1	451	0.667506	0.302243	0.0178703	0.00808726	0.00429293	28.235	rs603424	a	g	RP11-179B2.2
Stomach	ENSG00000107566.13	451	0.673534	0.304972	0.0118476	0.00536025	0.00428586	23.5561	rs603424	a	g	ERLIN1
Pancreas	ENSG00000107807.12	451	0.673976	0.305173	0.011408	0.00516119	0.00428153	-74.6724	rs603424	a	g	TLX1
Pituitary	ENSG00000260475.1	451	0.671559	0.304078	0.0138306	0.00625815	0.00427408	23.0885	rs603424	a	g	RP11-85A1.3
Small_Intestine_Terminal_Ileum	ENSG00000235823.1	451	0.671349	0.303983	0.0140428	0.00635423	0.00427137	-65.1233	rs603424	a	g	OLMALINC
Brain_Frontal_Cortex_BA9	ENSG00000055950.16	451	0.677458	0.306749	0.00793575	0.003589	0.00426741	22.1019	rs603424	a	g	MRPL43
Uterus	ENSG00000107816.17	450	0.677119	0.306532	0.00832461	0.0037643	0.00425991	23.7436	rs603424	a	g	LZTS2
Brain_Amygdala	ENSG00000107816.17	451	0.672077	0.304313	0.0133232	0.00602842	0.00425904	-18.162	rs603424	a	g	LZTS2
Brain_Cortex	ENSG00000198018.6	451	0.676892	0.306493	0.00851398	0.00385083	0.00425011	52.7652	rs603424	a	g	ENTPD7
Thyroid	ENSG00000213341.10	451	0.681604	0.308626	0.00380348	0.00171794	0.00424821	-31.2987	rs603424	a	g	CHUK
Breast_Mammary_Tissue	ENSG00000236308.1	451	0.680666	0.308202	0.00474279	0.00214326	0.00424562	31.6221	rs603424	a	g	RP11-316M21.7
Brain_Spinal_cord_cervical_c-1	ENSG00000075826.16	451	0.660772	0.299194	0.024637	0.0111512	0.00424527	22.9049	rs603424	a	g	SEC31B
Brain_Amygdala	ENSG00000014919.12	451	0.670357	0.303534	0.0150534	0.00681184	0.00424374	-24.1704	rs603424	a	g	COX15
Brain_Spinal_cord_cervical_c-1	ENSG00000120053.10	451	0.674988	0.305631	0.0104239	0.00471566	0.00424157	18.5371	rs603424	a	g	GOT1
Brain_Caudate_basal_ganglia	ENSG00000227695.5	451	0.673191	0.304817	0.0122245	0.00553097	0.00423677	22.9253	rs603424	a	g	DNMBP-AS1
Brain_Cerebellar_Hemisphere	ENSG00000235823.1	451	0.656923	0.297451	0.0284962	0.0128987	0.00423062	35.4225	rs603424	a	g	OLMALINC
Brain_Caudate_basal_ganglia	ENSG00000119906.11	451	0.656249	0.297146	0.0291787	0.0132077	0.00421905	-29.2757	rs603424	a	g	SLF2
Skin_Sun_Exposed_Lower_leg	ENSG00000198018.6	451	0.681992	0.308802	0.00343602	0.00155159	0.00421772	102.581	rs603424	a	g	ENTPD7
Brain_Spinal_cord_cervical_c-1	ENSG00000230224.1	451	0.674978	0.305626	0.0104558	0.00473012	0.00420929	-27.1615	rs603424	a	g	PHBP9
Heart_Left_Ventricle	ENSG00000235823.1	451	0.673253	0.304845	0.0121844	0.00551284	0.0042051	2.48023	rs603424	a	g	OLMALINC
Brain_Substantia_nigra	ENSG00000107819.13	450	0.670608	0.303591	0.0148709	0.00672802	0.00420214	-45.2283	rs603424	a	g	SFXN3
Brain_Hypothalamus	ENSG00000230224.1	451	0.676217	0.306187	0.00922609	0.00417333	0.00419687	26.9644	rs603424	a	g	PHBP9
Esophagus_Mucosa	ENSG00000023839.10	451	0.680155	0.30797	0.0052955	0.00239359	0.00418545	23.6584	rs603424	a	g	ABCC2
Heart_Atrial_Appendage	ENSG00000272572.1	451	0.672013	0.304284	0.0134414	0.00608201	0.00418057	24.9356	rs603424	a	g	RP11-179B2.2
Cells_Cultured_fibroblasts	ENSG00000233690.1	451	0.674104	0.30523	0.0113516	0.00513575	0.00417857	-77.2725	rs603424	a	g	EBAG9P1
Brain_Caudate_basal_ganglia	ENSG00000107819.13	451	0.676971	0.306529	0.00848602	0.00383825	0.00417649	-21.5753	rs603424	a	g	SFXN3
Testis	ENSG00000119919.10	451	0.678074	0.307028	0.00738572	0.00334004	0.00417202	-11.3822	rs603424	a	g	NKX2-3
Cells_Cultured_fibroblasts	ENSG00000119929.12	451	0.663638	0.300492	0.0218225	0.00987693	0.00417091	-22.8123	rs603424	a	g	CUTC
Breast_Mammary_Tissue	ENSG00000273030.1	451	0.679058	0.307474	0.00640872	0.00289767	0.00416239	13.0052	rs603424	a	g	RP11-285F16.1
Esophagus_Gastroesophageal_Junction	ENSG00000186862.17	451	0.676789	0.306447	0.00867704	0.00392475	0.00416219	-4.86782	rs603424	a	g	PDZD7
Brain_Cerebellar_Hemisphere	ENSG00000119906.11	451	0.679057	0.307473	0.00641476	0.00290041	0.00415491	-25.1226	rs603424	a	g	SLF2
Ovary	ENSG00000119906.11	451	0.679709	0.307769	0.00577259	0.00260966	0.0041398	-11.822	rs603424	a	g	SLF2
Skin_Not_Sun_Exposed_Suprapubic	ENSG00000273030.1	451	0.670504	0.303601	0.0149796	0.00677855	0.00413677	39.8453	rs603424	a	g	RP11-285F16.1
Brain_Anterior_cingulate_cortex_BA24	ENSG00000095539.15	450	0.669347	0.30302	0.0161774	0.00731955	0.00413653	-44.871	rs603424	a	g	SEMA4G
Uterus	ENSG00000095539.15	450	0.669352	0.303016	0.0161788	0.00732003	0.00413371	59.3174	rs603424	a	g	SEMA4G
Brain_Cerebellum	ENSG00000273476.1	451	0.675441	0.305836	0.0100481	0.00454557	0.00412959	20.7185	rs603424	a	g	RP11-108L7.14
Artery_Coronary	ENSG00000273476.1	451	0.67455	0.305432	0.0109398	0.00494936	0.00412854	-128.389	rs603424	a	g	RP11-108L7.14
Testis	ENSG00000095539.15	451	0.67978	0.307801	0.00571229	0.00258237	0.00412458	23.4503	rs603424	a	g	SEMA4G
Adipose_Visceral_Omentum	ENSG00000273162.1	451	0.666711	0.301883	0.0187828	0.00850063	0.00412287	-51.7048	rs603424	a	g	RP11-108L7.15
Brain_Cerebellar_Hemisphere	ENSG00000236308.1	451	0.677327	0.30669	0.00816831	0.00369444	0.00412103	26.3933	rs603424	a	g	RP11-316M21.7
Artery_Coronary	ENSG00000107593.16	451	0.675299	0.305772	0.0101968	0.00461292	0.0041193	124.426	rs603424	a	g	PKD2L1
Colon_Transverse	ENSG00000273476.1	451	0.676767	0.306436	0.00873265	0.00394998	0.00411354	24.8861	rs603424	a	g	RP11-108L7.14
Whole_Blood	ENSG00000273476.1	451	0.67383	0.305107	0.0116711	0.0052805	0.0041117	19.7129	rs603424	a	g	RP11-108L7.14
Liver	ENSG00000014919.12	451	0.68023	0.308005	0.00528031	0.0023868	0.00409789	-24.2016	rs603424	a	g	COX15
Brain_Hippocampus	ENSG00000227695.5	451	0.676418	0.306278	0.00909467	0.00411392	0.00409577	-33.1832	rs603424	a	g	DNMBP-AS1
Esophagus_Muscularis	ENSG00000233690.1	451	0.670772	0.303722	0.0147414	0.00667073	0.0040941	-31.8075	rs603424	a	g	EBAG9P1
Stomach	ENSG00000224934.2	451	0.680031	0.307914	0.00548248	0.00247834	0.00409356	-28.8526	rs603424	a	g	RP11-441O15.3
Spleen	ENSG00000014919.12	449	0.675362	0.305693	0.0102263	0.00462472	0.00409312	-24.2847	rs603424	a	g	COX15
Esophagus_Gastroesophageal_Junction	ENSG00000014919.12	451	0.681279	0.308479	0.00424	0.00191576	0.00408655	-19.8848	rs603424	a	g	COX15
Brain_Putamen_basal_ganglia	ENSG00000023839.10	451	0.677851	0.306927	0.00767744	0.00347223	0.00407181	-35.2181	rs603424	a	g	ABCC2
Cells_Cultured_fibroblasts	ENSG00000107819.13	451	0.682115	0.308858	0.00341724	0.00154324	0.00406706	29.0676	rs603424	a	g	SFXN3
Brain_Cerebellum	ENSG00000230224.1	451	0.665126	0.301165	0.0204084	0.00923676	0.00406396	68.2209	rs603424	a	g	PHBP9
Brain_Putamen_basal_ganglia	ENSG00000230224.1	451	0.675514	0.305869	0.0100216	0.00453368	0.00406168	29.5106	rs603424	a	g	PHBP9
Brain_Cerebellar_Hemisphere	ENSG00000107819.13	451	0.673702	0.305049	0.011843	0.00535841	0.00404732	-46.8735	rs603424	a	g	SFXN3
Whole_Blood	ENSG00000272572.1	451	0.680908	0.308311	0.00463992	0.00209689	0.0040444	-22.1063	rs603424	a	g	RP11-179B2.2
Liver	ENSG00000224934.2	451	0.679178	0.307528	0.00637097	0.0028807	0.00404225	-16.4271	rs603424	a	g	RP11-441O15.3
Pituitary	ENSG00000119929.12	451	0.679777	0.307799	0.00577556	0.0026111	0.00403645	20.6933	rs603424	a	g	CUTC
Colon_Transverse	ENSG00000260475.1	451	0.673026	0.304743	0.0125283	0.00566872	0.00403415	27.1965	rs603424	a	g	RP11-85A1.3
Cells_EBV-transformed_lymphocytes	ENSG00000099194.5	451	0.675647	0.305929	0.00990888	0.00448265	0.00403237	26.3604	rs603424	a	g	SCD
Cells_EBV-transformed_lymphocytes	ENSG00000166135.13	451	0.678845	0.307377	0.00671168	0.00303498	0.00403037	27.1377	rs603424	a	g	HIF1AN
Brain_Hypothalamus	ENSG00000213341.10	451	0.679118	0.307501	0.00644114	0.00291249	0.00402705	25.3909	rs603424	a	g	CHUK
Adrenal_Gland	ENSG00000229278.1	451	0.675439	0.305835	0.0101221	0.00457922	0.0040248	423.884	rs603424	a	g	RP11-483F11.7
Ovary	ENSG00000023839.10	451	0.676689	0.306401	0.00887767	0.00401574	0.00401622	71.5339	rs603424	a	g	ABCC2
Spleen	ENSG00000099194.5	449	0.649464	0.293971	0.0361828	0.0163736	0.00400879	-63.5057	rs603424	a	g	SCD
Prostate	ENSG00000119929.12	451	0.679702	0.307765	0.00587021	0.00265399	0.00400869	-21.3298	rs603424	a	g	CUTC
Colon_Sigmoid	ENSG00000095539.15	451	0.680668	0.308202	0.00490472	0.00221682	0.00400839	27.9593	rs603424	a	g	SEMA4G
Artery_Aorta	ENSG00000273162.1	451	0.679122	0.307503	0.00645088	0.00291691	0.00400794	20.0632	rs603424	a	g	RP11-108L7.15
Small_Intestine_Terminal_Ileum	ENSG00000273162.1	451	0.680064	0.307929	0.0055092	0.00249053	0.00400754	-23.9354	rs603424	a	g	RP11-108L7.15
Heart_Atrial_Appendage	ENSG00000233690.1	451	0.676921	0.306506	0.00865336	0.00391419	0.00400471	25.9771	rs603424	a	g	EBAG9P1
Heart_Atrial_Appendage	ENSG00000186862.17	451	0.669615	0.303198	0.0159646	0.00722469	0.0039978	23.325	rs603424	a	g	PDZD7
Brain_Substantia_nigra	ENSG00000014919.12	450	0.672768	0.30457	0.0128514	0.00581396	0.00399673	-31.8912	rs603424	a	g	COX15
Brain_Anterior_cingulate_cortex_BA24	ENSG00000155287.10	450	0.668507	0.30264	0.0171139	0.00774365	0.00399609	22.664	rs603424	a	g	SLC25A28
Brain_Spinal_cord_cervical_c-1	ENSG00000095539.15	451	0.671082	0.303862	0.0144991	0.00656112	0.00399497	-106.471	rs603424	a	g	SEMA4G
Esophagus_Gastroesophageal_Junction	ENSG00000107554.16	451	0.65928	0.298519	0.026309	0.0119086	0.00398351	-65.3023	rs603424	a	g	DNMBP
Brain_Caudate_basal_ganglia	ENSG00000095539.15	451	0.67668	0.306397	0.00891023	0.00403052	0.00398248	39.8379	rs603424	a	g	SEMA4G
Cells_Cultured_fibroblasts	ENSG00000099194.5	451	0.657376	0.297656	0.028214	0.0127712	0.00398195	23.9556	rs603424	a	g	SCD
Brain_Putamen_basal_ganglia	ENSG00000107815.7	451	0.676571	0.306348	0.00901927	0.00407989	0.00398194	31.0735	rs603424	a	g	TWNK
Minor_Salivary_Gland	ENSG00000198018.6	449	0.676365	0.306143	0.00930473	0.00420763	0.0039797	52.9931	rs603424	a	g	ENTPD7
Esophagus_Gastroesophageal_Junction	ENSG00000233690.1	451	0.672865	0.304669	0.0127296	0.00575992	0.00397618	-233.108	rs603424	a	g	EBAG9P1
Lung	ENSG00000119929.12	451	0.676984	0.306535	0.00861548	0.00389707	0.0039689	19.7044	rs603424	a	g	CUTC
Liver	ENSG00000120054.11	451	0.669012	0.302925	0.0165881	0.00750705	0.00396791	-8.42962	rs603424	a	g	CPN1
Colon_Transverse	ENSG00000166136.15	451	0.681506	0.308582	0.00409812	0.00185165	0.00396224	30.6584	rs603424	a	g	NDUFB8
Pituitary	ENSG00000273030.1	451	0.678097	0.307039	0.00750738	0.00339534	0.00396187	25.4242	rs603424	a	g	RP11-285F16.1
Pituitary	ENSG00000075891.21	451	0.675911	0.306049	0.00969564	0.00438618	0.00395794	-0.47994	rs603424	a	g	PAX2
Pituitary	ENSG00000107819.13	451	0.665839	0.301488	0.0197719	0.00894864	0.00395171	-27.4362	rs603424	a	g	SFXN3
Adipose_Subcutaneous	ENSG00000260475.1	451	0.678721	0.307321	0.00689273	0.00311704	0.00394883	-33.652	rs603424	a	g	RP11-85A1.3
Nerve_Tibial	ENSG00000233690.1	451	0.677059	0.306568	0.00855581	0.00387008	0.00394686	-22.6438	rs603424	a	g	EBAG9P1
Artery_Coronary	ENSG00000155287.10	451	0.675222	0.305737	0.010395	0.00470284	0.00394328	134.526	rs603424	a	g	SLC25A28
Liver	ENSG00000227351.2	451	0.677436	0.306739	0.008183	0.00370127	0.0039402	-49.1452	rs603424	a	g	NANOGP6
Esophagus_Gastroesophageal_Junction	ENSG00000119906.11	451	0.680422	0.308091	0.00519844	0.00234988	0.00393903	-22.6954	rs603424	a	g	SLF2
Heart_Atrial_Appendage	ENSG00000224934.2	451	0.680207	0.307994	0.00541766	0.00244915	0.00393154	25.275	rs603424	a	g	RP11-441O15.3
Brain_Frontal_Cortex_BA9	ENSG00000107566.13	451	0.680649	0.308194	0.00497698	0.00224962	0.00393067	21.9561	rs603424	a	g	ERLIN1
Heart_Atrial_Appendage	ENSG00000273476.1	451	0.676485	0.306308	0.00914325	0.00413608	0.00392763	32.0986	rs603424	a	g	RP11-108L7.14
Breast_Mammary_Tissue	ENSG00000227695.5	451	0.667747	0.302352	0.017882	0.00809295	0.00392641	-307.382	rs603424	a	g	DNMBP-AS1
Vagina	ENSG00000186862.17	448	0.678534	0.307062	0.00721761	0.00326231	0.00392438	-27.6965	rs603424	a	g	PDZD7
Brain_Nucleus_accumbens_basal_ganglia	ENSG00000014919.12	451	0.67828	0.307121	0.00735101	0.00332457	0.00392303	-24.3778	rs603424	a	g	COX15
Brain_Cerebellum	ENSG00000107554.16	451	0.672365	0.304443	0.0132666	0.00600311	0.0039215	-160.074	rs603424	a	g	DNMBP
Colon_Sigmoid	ENSG00000236308.1	451	0.678896	0.3074	0.00673605	0.00304612	0.00392142	23.8715	rs603424	a	g	RP11-316M21.7
Esophagus_Mucosa	ENSG00000075290.7	451	0.66891	0.302879	0.0167272	0.00757008	0.00391446	30.8548	rs603424	a	g	WNT8B
Brain_Caudate_basal_ganglia	ENSG00000107815.7	451	0.678549	0.307243	0.00709324	0.00320787	0.00390596	27.6037	rs603424	a	g	TWNK
Brain_Frontal_Cortex_BA9	ENSG00000107815.7	451	0.678359	0.307157	0.00728405	0.00329427	0.00390536	35.0412	rs603424	a	g	TWNK
Heart_Left_Ventricle	ENSG00000272572.1	451	0.673862	0.305121	0.0117829	0.00533134	0.00390226	-31.8438	rs603424	a	g	RP11-179B2.2
Brain_Hypothalamus	ENSG00000107566.13	451	0.667422	0.302205	0.0182282	0.00824974	0.00389507	-22.8162	rs603424	a	g	ERLIN1
Brain_Frontal_Cortex_BA9	ENSG00000235823.1	451	0.663102	0.300249	0.0225525	0.0102077	0.00388893	22.8299	rs603424	a	g	OLMALINC
Testis	ENSG00000260475.1	451	0.678623	0.307277	0.00703288	0.00318056	0.0038866	-27.3481	rs603424	a	g	RP11-85A1.3
Brain_Nucleus_accumbens_basal_ganglia	ENSG00000198018.6	451	0.677625	0.306825	0.00803316	0.00363348	0.00388376	26.9725	rs603424	a	g	ENTPD7
Thyroid	ENSG00000272572.1	451	0.669333	0.30307	0.0163381	0.00739393	0.00386422	-27.1479	rs603424	a	g	RP11-179B2.2
Brain_Frontal_Cortex_BA9	ENSG00000227695.5	451	0.67926	0.307565	0.00641493	0.00290079	0.00385905	-31.9064	rs603424	a	g	DNMBP-AS1
Skin_Sun_Exposed_Lower_leg	ENSG00000099194.5	451	0.670372	0.303541	0.0153043	0.00692584	0.00385734	20.1345	rs603424	a	g	SCD
Small_Intestine_Terminal_Ileum	ENSG00000155287.10	451	0.67956	0.307701	0.00612077	0.0027676	0.00385042	14.8086	rs603424	a	g	SLC25A28
Cells_EBV-transformed_lymphocytes	ENSG00000198018.6	451	0.676426	0.306282	0.00925499	0.00418676	0.00385007	-20.4285	rs603424	a	g	ENTPD7
Prostate	ENSG00000186862.17	451	0.674473	0.305398	0.0112105	0.0050722	0.00384595	-14.4157	rs603424	a	g	PDZD7
Brain_Frontal_Cortex_BA9	ENSG00000198018.6	451	0.67726	0.30666	0.00842519	0.00381104	0.00384419	-2595.24	rs603424	a	g	ENTPD7
Prostate	ENSG00000120053.10	451	0.673173	0.304809	0.0125171	0.00566383	0.00383751	-37.2523	rs603424	a	g	GOT1
Vagina	ENSG00000107821.14	448	0.673924	0.304976	0.0118921	0.00537778	0.00383037	69.1476	rs603424	a	g	KAZALD1
Brain_Hypothalamus	ENSG00000166136.15	451	0.68136	0.308516	0.00433891	0.00196081	0.00382418	24.0077	rs603424	a	g	NDUFB8
Esophagus_Gastroesophageal_Junction	ENSG00000075290.7	451	0.677292	0.306674	0.00841174	0.00380497	0.00381771	56.7855	rs603424	a	g	WNT8B
Brain_Cortex	ENSG00000119929.12	451	0.678686	0.307305	0.00701883	0.00317427	0.00381545	34.1226	rs603424	a	g	CUTC
Artery_Aorta	ENSG00000273476.1	451	0.679166	0.307523	0.006539	0.00295701	0.00381515	-25.1673	rs603424	a	g	RP11-108L7.14
Skin_Not_Sun_Exposed_Suprapubic	ENSG00000272572.1	451	0.679514	0.30768	0.00619259	0.00280016	0.00381345	-26.619	rs603424	a	g	RP11-179B2.2
Brain_Spinal_cord_cervical_c-1	ENSG00000186862.17	451	0.678061	0.307022	0.00764499	0.0034578	0.00381331	-67.4722	rs603424	a	g	PDZD7
Vagina	ENSG00000119929.12	448	0.674132	0.30507	0.011703	0.00529226	0.0038022	-29.0958	rs603424	a	g	CUTC
Testis	ENSG00000233690.1	451	0.674551	0.305433	0.0111696	0.00505373	0.00379292	51.5262	rs603424	a	g	EBAG9P1
Brain_Putamen_basal_ganglia	ENSG00000227695.5	451	0.677998	0.306994	0.00772286	0.00349307	0.0037919	31.4868	rs603424	a	g	DNMBP-AS1
Heart_Atrial_Appendage	ENSG00000229278.1	451	0.677943	0.306969	0.00777899	0.00351849	0.00379	-36.1892	rs603424	a	g	RP11-483F11.7
Stomach	ENSG00000233690.1	451	0.67713	0.306601	0.00859376	0.00388742	0.00378797	-389.317	rs603424	a	g	EBAG9P1
Nerve_Tibial	ENSG00000075290.7	451	0.672468	0.30449	0.0132611	0.00600079	0.00378022	-31.0465	rs603424	a	g	WNT8B
Brain_Frontal_Cortex_BA9	ENSG00000107821.14	451	0.676035	0.306105	0.00969601	0.00438652	0.00377783	-20.4051	rs603424	a	g	KAZALD1
Esophagus_Mucosa	ENSG00000260475.1	451	0.675028	0.305649	0.010704	0.00484296	0.00377622	36.0328	rs603424	a	g	RP11-85A1.3
Skin_Sun_Exposed_Lower_leg	ENSG00000273030.1	451	0.673979	0.305174	0.011761	0.00532157	0.0037642	-23.7132	rs603424	a	g	RP11-285F16.1
Liver	ENSG00000273030.1	451	0.677172	0.30662	0.00857473	0.00387883	0.00375499	-31.2266	rs603424	a	g	RP11-285F16.1
Testis	ENSG00000075290.7	451	0.67513	0.305695	0.0106177	0.00480388	0.00375398	-21.3178	rs603424	a	g	WNT8B
Small_Intestine_Terminal_Ileum	ENSG00000166135.13	451	0.676047	0.30611	0.00970591	0.00439103	0.0037463	31.5886	rs603424	a	g	HIF1AN
Pituitary	ENSG00000224934.2	451	0.678848	0.307379	0.00690581	0.00312317	0.0037446	33.9811	rs603424	a	g	RP11-441O15.3
Artery_Coronary	ENSG00000107821.14	451	0.676112	0.30614	0.0096424	0.00436228	0.00374384	123.228	rs603424	a	g	KAZALD1
Adrenal_Gland	ENSG00000107815.7	451	0.679326	0.307595	0.00643033	0.00290788	0.00374089	24.5124	rs603424	a	g	TWNK
Brain_Cortex	ENSG00000235823.1	451	0.668976	0.302909	0.0167841	0.007596	0.00373556	-78.1273	rs603424	a	g	OLMALINC
Brain_Frontal_Cortex_BA9	ENSG00000099194.5	451	0.671104	0.303872	0.0146652	0.00663661	0.00372241	-22.2717	rs603424	a	g	SCD
Pancreas	ENSG00000186862.17	451	0.679416	0.307636	0.00635519	0.00287388	0.00371903	27.5503	rs603424	a	g	PDZD7
Brain_Cortex	ENSG00000227695.5	451	0.673364	0.304895	0.0124084	0.00561473	0.00371765	107.229	rs603424	a	g	DNMBP-AS1
Testis	ENSG00000270623.1	451	0.675063	0.305665	0.0107098	0.00484561	0.00371669	-712.773	rs603424	a	g	SPCS2P2
Brain_Putamen_basal_ganglia	ENSG00000166135.13	451	0.674671	0.305487	0.0111069	0.00502544	0.00370966	-31.4702	rs603424	a	g	HIF1AN
Brain_Cerebellar_Hemisphere	ENSG00000273476.1	451	0.675456	0.305843	0.0103252	0.00467149	0.00370488	45.2943	rs603424	a	g	RP11-108L7.14
Brain_Cerebellar_Hemisphere	ENSG00000107815.7	451	0.677884	0.306942	0.00789954	0.00357317	0.00370149	29.045	rs603424	a	g	TWNK
Brain_Spinal_cord_cervical_c-1	ENSG00000119929.12	451	0.679908	0.307858	0.00588302	0.00266011	0.00369089	-23.5521	rs603424	a	g	CUTC
Artery_Coronary	ENSG00000236308.1	451	0.679082	0.307485	0.0067099	0.00303452	0.0036886	60.6598	rs603424	a	g	RP11-316M21.7
Esophagus_Muscularis	ENSG00000119919.10	451	0.67567	0.30594	0.0101254	0.00458105	0.00368409	1301.87	rs603424	a	g	NKX2-3
Small_Intestine_Terminal_Ileum	ENSG00000224934.2	451	0.680027	0.307912	0.00576892	0.00260845	0.00368346	-26.2998	rs603424	a	g	RP11-441O15.3
Minor_Salivary_Gland	ENSG00000213341.10	449	0.675945	0.305953	0.00993027	0.00449106	0.00368081	45.4102	rs603424	a	g	CHUK
Colon_Transverse	ENSG00000272572.1	451	0.677614	0.30682	0.00818779	0.00370371	0.0036753	-110.09	rs603424	a	g	RP11-179B2.2
Brain_Cerebellum	ENSG00000107821.14	451	0.677991	0.306991	0.00781228	0.00353369	0.00367264	19.9482	rs603424	a	g	KAZALD1
Ovary	ENSG00000166136.15	451	0.678112	0.307045	0.00769519	0.00348067	0.00366721	-25.4534	rs603424	a	g	NDUFB8
Skin_Not_Sun_Exposed_Suprapubic	ENSG00000273162.1	451	0.671445	0.304026	0.0143623	0.00649952	0.00366691	-66.2339	rs603424	a	g	RP11-108L7.15
Colon_Transverse	ENSG00000273162.1	451	0.679052	0.307471	0.00675482	0.00305488	0.00366672	23.6826	rs603424	a	g	RP11-108L7.15
Nerve_Tibial	ENSG00000014919.12	451	0.682192	0.308893	0.00362163	0.0016362	0.00365777	-29.6155	rs603424	a	g	COX15
Uterus	ENSG00000166135.13	450	0.673364	0.304832	0.0125005	0.00565535	0.0036477	49.0524	rs603424	a	g	HIF1AN
Esophagus_Muscularis	ENSG00000260475.1	451	0.678889	0.307397	0.00693239	0.0031353	0.00364594	29.1834	rs603424	a	g	RP11-85A1.3
Spleen	ENSG00000198018.6	449	0.679	0.30734	0.00690002	0.00311956	0.00364069	21.5343	rs603424	a	g	ENTPD7
Heart_Left_Ventricle	ENSG00000236308.1	451	0.677736	0.306875	0.00809176	0.00366027	0.0036374	-29.4179	rs603424	a	g	RP11-316M21.7
Brain_Spinal_cord_cervical_c-1	ENSG00000166135.13	451	0.663851	0.300588	0.0219778	0.00994781	0.00363462	-30.6194	rs603424	a	g	HIF1AN
Whole_Blood	ENSG00000260475.1	451	0.67671	0.306411	0.00911949	0.00412562	0.00363411	-24.4907	rs603424	a	g	RP11-85A1.3
Ovary	ENSG00000224934.2	451	0.671366	0.303991	0.0144636	0.00654541	0.00363404	-28.5358	rs603424	a	g	RP11-441O15.3
Colon_Sigmoid	ENSG00000272572.1	451	0.676828	0.306464	0.00900376	0.00407322	0.00363123	-51.1063	rs603424	a	g	RP11-179B2.2
Small_Intestine_Terminal_Ileum	ENSG00000119906.11	451	0.678842	0.307376	0.00699349	0.00316299	0.00362538	41.2539	rs603424	a	g	SLF2
Breast_Mammary_Tissue	ENSG00000107821.14	451	0.680313	0.308042	0.00552696	0.00249895	0.00361981	-24.7551	rs603424	a	g	KAZALD1
Muscle_Skeletal	ENSG00000075290.7	451	0.673265	0.304851	0.0125746	0.00569009	0.00361905	-23.3278	rs603424	a	g	WNT8B
Pancreas	ENSG00000107815.7	451	0.677548	0.30679	0.00829832	0.00375382	0.00361045	-24.7732	rs603424	a	g	TWNK
Esophagus_Gastroesophageal_Junction	ENSG00000236308.1	451	0.677122	0.306597	0.00872455	0.00394682	0.00360951	72.7058	rs603424	a	g	RP11-316M21.7
Nerve_Tibial	ENSG00000023839.10	451	0.68159	0.30862	0.00426245	0.00192641	0.00360061	25.9737	rs603424	a	g	ABCC2
Brain_Cerebellum	ENSG00000119906.11	451	0.676472	0.306303	0.00938049	0.00424383	0.00360039	-25.3637	rs603424	a	g	SLF2
Prostate	ENSG00000075290.7	451	0.674407	0.305368	0.0114468	0.00517945	0.00359948	-109.725	rs603424	a	g	WNT8B
Pancreas	ENSG00000119919.10	451	0.67933	0.307597	0.00652575	0.00295123	0.00359579	-38.5361	rs603424	a	g	NKX2-3
Kidney_Cortex	ENSG00000166136.15	444	0.677687	0.306464	0.00844059	0.00381341	0.00359545	-37.4416	rs603424	a	g	NDUFB8
Artery_Tibial	ENSG00000273030.1	451	0.678171	0.307072	0.00769088	0.0034788	0.00358738	23.1268	rs603424	a	g	RP11-285F16.1
Testis	ENSG00000107815.7	451	0.680725	0.308229	0.00513976	0.00232367	0.00358296	-28.4276	rs603424	a	g	TWNK
Prostate	ENSG00000273162.1	451	0.666172	0.301639	0.0196945	0.00891397	0.0035811	224.008	rs603424	a	g	RP11-108L7.15
Pancreas	ENSG00000099194.5	451	0.679143	0.307512	0.00672863	0.00304311	0.00357323	-39.1503	rs603424	a	g	SCD
Adipose_Visceral_Omentum	ENSG00000119906.11	451	0.682591	0.309073	0.00328305	0.00148298	0.00356955	-30.4239	rs603424	a	g	SLF2
Brain_Cerebellum	ENSG00000155287.10	451	0.679295	0.307581	0.00657985	0.00297575	0.0035678	26.1377	rs603424	a	g	SLC25A28
Adipose_Visceral_Omentum	ENSG00000273030.1	451	0.680344	0.308056	0.00553285	0.00250168	0.00356534	-26.5331	rs603424	a	g	RP11-285F16.1
Lung	ENSG00000023839.10	451	0.666815	0.30193	0.0190634	0.00862823	0.00356373	38.9584	rs603424	a	g	ABCC2
Uterus	ENSG00000107821.14	450	0.678412	0.307117	0.00751668	0.00339925	0.00355511	71.3138	rs603424	a	g	KAZALD1
Adrenal_Gland	ENSG00000166136.15	451	0.677865	0.306934	0.0080187	0.00362727	0.00355503	-27.6511	rs603424	a	g	NDUFB8
Stomach	ENSG00000107554.16	451	0.681021	0.308362	0.00486332	0.00219853	0.00355471	-18.151	rs603424	a	g	DNMBP
Skin_Not_Sun_Exposed_Suprapubic	ENSG00000014919.12	451	0.680699	0.308217	0.00518657	0.0023449	0.0035521	-27.8877	rs603424	a	g	COX15
Liver	ENSG00000055950.16	451	0.678834	0.307372	0.00705731	0.00319197	0.00354496	-24.5417	rs603424	a	g	MRPL43
Stomach	ENSG00000155287.10	451	0.6814	0.308534	0.00449722	0.00203278	0.00353557	27.7033	rs603424	a	g	SLC25A28
Cells_EBV-transformed_lymphocytes	ENSG00000014919.12	451	0.679003	0.307449	0.00689516	0.00311856	0.00353436	32.6855	rs603424	a	g	COX15
Brain_Substantia_nigra	ENSG00000107816.17	450	0.674673	0.305432	0.0112646	0.00509607	0.00353374	26.6609	rs603424	a	g	LZTS2
Prostate	ENSG00000107819.13	451	0.675265	0.305756	0.0106335	0.00481126	0.00353369	-64.8818	rs603424	a	g	SFXN3
Muscle_Skeletal	ENSG00000233690.1	451	0.677446	0.306744	0.00845308	0.00382397	0.00353312	-28.6342	rs603424	a	g	EBAG9P1
Heart_Left_Ventricle	ENSG00000186862.17	451	0.669651	0.303214	0.0162501	0.00735444	0.00352969	252.197	rs603424	a	g	PDZD7
Uterus	ENSG00000230224.1	450	0.679352	0.307543	0.00659565	0.00298233	0.00352714	27.8819	rs603424	a	g	PHBP9
Thyroid	ENSG00000273162.1	451	0.680273	0.308024	0.00563045	0.00254591	0.00352689	16.5653	rs603424	a	g	RP11-108L7.15
Brain_Cerebellar_Hemisphere	ENSG00000023839.10	451	0.676988	0.306536	0.00891609	0.00403363	0.00352593	41.7739	rs603424	a	g	ABCC2
Brain_Substantia_nigra	ENSG00000227695.5	450	0.679092	0.307433	0.00685406	0.00309938	0.00352187	-419.771	rs603424	a	g	DNMBP-AS1
Brain_Nucleus_accumbens_basal_ganglia	ENSG00000107566.13	451	0.676545	0.306336	0.0093713	0.00423976	0.00350743	23.5202	rs603424	a	g	ERLIN1
Stomach	ENSG00000107816.17	451	0.680005	0.307902	0.00592362	0.00267869	0.00349083	31.7953	rs603424	a	g	LZTS2
Artery_Coronary	ENSG00000119929.12	451	0.680298	0.308035	0.00563039	0.00254592	0.00349032	-8.20454	rs603424	a	g	CUTC
Esophagus_Muscularis	ENSG00000273162.1	451	0.679541	0.307692	0.00638873	0.00288929	0.00348909	-31.2495	rs603424	a	g	RP11-108L7.15
Artery_Tibial	ENSG00000233690.1	451	0.668066	0.302496	0.0178659	0.00808609	0.00348606	-24.8829	rs603424	a	g	EBAG9P1
Brain_Nucleus_accumbens_basal_ganglia	ENSG00000107815.7	451	0.677465	0.306752	0.00846756	0.00383058	0.00348491	36.0044	rs603424	a	g	TWNK
Brain_Hypothalamus	ENSG00000107815.7	451	0.676999	0.306541	0.00893391	0.00404174	0.0034841	204.066	rs603424	a	g	TWNK
Liver	ENSG00000023839.10	451	0.672156	0.304349	0.0137783	0.00623528	0.0034814	22.4083	rs603424	a	g	ABCC2
Lung	ENSG00000014919.12	451	0.665601	0.30138	0.020345	0.00920862	0.00346531	-28.3336	rs603424	a	g	COX15
Brain_Frontal_Cortex_BA9	ENSG00000107816.17	451	0.665685	0.301418	0.0202659	0.00917282	0.00345822	93.9654	rs603424	a	g	LZTS2
Breast_Mammary_Tissue	ENSG00000260475.1	451	0.677512	0.306773	0.00843905	0.0038177	0.0034582	-52.5052	rs603424	a	g	RP11-85A1.3
Brain_Substantia_nigra	ENSG00000095539.15	450	0.678182	0.30702	0.00780874	0.00353164	0.00345763	-71.1457	rs603424	a	g	SEMA4G
Brain_Hippocampus	ENSG00000095539.15	451	0.678539	0.307239	0.0074133	0.00335325	0.00345607	420.391	rs603424	a	g	SEMA4G
Minor_Salivary_Gland	ENSG00000235823.1	449	0.677709	0.306752	0.00832193	0.00376331	0.00345416	121.052	rs603424	a	g	OLMALINC
Skin_Sun_Exposed_Lower_leg	ENSG00000075290.7	451	0.670662	0.303672	0.0152966	0.00692277	0.00344656	-78.7417	rs603424	a	g	WNT8B
Liver	ENSG00000213341.10	451	0.67849	0.307216	0.0074751	0.00338125	0.00343766	31.6925	rs603424	a	g	CHUK
Brain_Frontal_Cortex_BA9	ENSG00000119929.12	451	0.679286	0.307577	0.00668418	0.00302313	0.00342957	70.2782	rs603424	a	g	CUTC
Brain_Hypothalamus	ENSG00000107821.14	451	0.676066	0.306119	0.00990457	0.00448131	0.00342932	-28.2987	rs603424	a	g	KAZALD1
Breast_Mammary_Tissue	ENSG00000272572.1	451	0.678344	0.30715	0.00762758	0.0034503	0.00342814	-72.1947	rs603424	a	g	RP11-179B2.2
Pituitary	ENSG00000166136.15	451	0.682225	0.308908	0.0037516	0.00169528	0.00342058	-29.9792	rs603424	a	g	NDUFB8
Heart_Atrial_Appendage	ENSG00000107807.12	451	0.676101	0.306135	0.00987823	0.00446939	0.00341669	76.06	rs603424	a	g	TLX1
Brain_Anterior_cingulate_cortex_BA24	ENSG00000107554.16	450	0.676584	0.306296	0.00943558	0.00426817	0.00341602	-38.2828	rs603424	a	g	DNMBP
Brain_Amygdala	ENSG00000107566.13	451	0.678446	0.307197	0.00753384	0.00340786	0.00341554	58.3794	rs603424	a	g	ERLIN1
Brain_Substantia_nigra	ENSG00000055950.16	450	0.679313	0.307533	0.00670598	0.00303246	0.00341549	47.7297	rs603424	a	g	MRPL43
Brain_Cortex	ENSG00000107815.7	451	0.679408	0.307632	0.00657495	0.00297369	0.00341068	69.9561	rs603424	a	g	TWNK
Stomach	ENSG00000099194.5	451	0.678856	0.307382	0.0071279	0.00322406	0.00340987	-38.546	rs603424	a	g	SCD
Brain_Cerebellum	ENSG00000227695.5	451	0.677759	0.306885	0.00822515	0.00372089	0.00340952	-77.1722	rs603424	a	g	DNMBP-AS1
Breast_Mammary_Tissue	ENSG00000155287.10	451	0.67859	0.307262	0.00739778	0.00334627	0.00340428	25.8119	rs603424	a	g	SLC25A28
Adipose_Visceral_Omentum	ENSG00000227695.5	451	0.676163	0.306163	0.00983954	0.00445191	0.00338293	-30.8354	rs603424	a	g	DNMBP-AS1
Adipose_Visceral_Omentum	ENSG00000233690.1	451	0.677518	0.306776	0.00848683	0.00383941	0.00338002	-37.7932	rs603424	a	g	EBAG9P1
Pituitary	ENSG00000107554.16	451	0.676924	0.306507	0.00908101	0.00410845	0.00337961	65.0834	rs603424	a	g	DNMBP
Liver	ENSG00000095539.15	451	0.672806	0.304643	0.0131996	0.00597333	0.00337822	29.5679	rs603424	a	g	SEMA4G
Testis	ENSG00000273162.1	451	0.678735	0.307328	0.00727115	0.00328896	0.00337723	50.3388	rs603424	a	g	RP11-108L7.15
Brain_Frontal_Cortex_BA9	ENSG00000186862.17	451	0.675801	0.305999	0.0102052	0.00461748	0.00337671	-95.0725	rs603424	a	g	PDZD7
Pituitary	ENSG00000235823.1	451	0.680199	0.30799	0.00581293	0.00262869	0.00336977	-21.196	rs603424	a	g	OLMALINC
Adipose_Visceral_Omentum	ENSG00000107807.12	451	0.678146	0.307061	0.00786522	0.00355796	0.00336973	37.1639	rs603424	a	g	TLX1
Brain_Substantia_nigra	ENSG00000119906.11	450	0.680505	0.308072	0.00555048	0.0025094	0.00336333	21.8784	rs603424	a	g	SLF2
Esophagus_Mucosa	ENSG00000273162.1	451	0.677717	0.306866	0.00829999	0.00375483	0.00336223	28.8614	rs603424	a	g	RP11-108L7.15
Brain_Spinal_cord_cervical_c-1	ENSG00000107816.17	451	0.674571	0.305442	0.0114469	0.00517973	0.00336099	87.6594	rs603424	a	g	LZTS2
Artery_Aorta	ENSG00000107554.16	451	0.680345	0.308057	0.00567214	0.00256495	0.00336097	-31.9023	rs603424	a	g	DNMBP
Adrenal_Gland	ENSG00000155287.10	451	0.678038	0.307012	0.00798347	0.00361152	0.00335454	27.2658	rs603424	a	g	SLC25A28
Thyroid	ENSG00000155287.10	451	0.679817	0.307818	0.00621243	0.00280961	0.00334304	36.9826	rs603424	a	g	SLC25A28
Adrenal_Gland	ENSG00000120053.10	451	0.678852	0.307381	0.00717823	0.00324692	0.00334185	-36.8546	rs603424	a	g	GOT1
Brain_Frontal_Cortex_BA9	ENSG00000273030.1	451	0.676897	0.306495	0.00913426	0.0041326	0.00334041	-34.1802	rs603424	a	g	RP11-285F16.1
Colon_Transverse	ENSG00000107807.12	451	0.680735	0.308233	0.00530026	0.00239659	0.00333529	36.4714	rs603424	a	g	TLX1
Pituitary	ENSG00000198018.6	451	0.679321	0.307593	0.00671474	0.00303706	0.00333462	-22.5129	rs603424	a	g	ENTPD7
Minor_Salivary_Gland	ENSG00000095539.15	449	0.680294	0.307922	0.00581903	0.00263053	0.00333434	-16.3195	rs603424	a	g	SEMA4G
Adrenal_Gland	ENSG00000198018.6	451	0.677988	0.306989	0.00805375	0.00364337	0.00332535	-33.2258	rs603424	a	g	ENTPD7
Brain_Nucleus_accumbens_basal_ganglia	ENSG00000213341.10	451	0.671659	0.304123	0.0143832	0.00650932	0.00332514	-19.1159	rs603424	a	g	CHUK
Adipose_Visceral_Omentum	ENSG00000272572.1	451	0.677611	0.306818	0.00844011	0.00381832	0.0033123	33.0045	rs603424	a	g	RP11-179B2.2
Skin_Sun_Exposed_Lower_leg	ENSG00000186862.17	451	0.679563	0.307702	0.00649149	0.002936	0.00330752	27.1862	rs603424	a	g	PDZD7
Uterus	ENSG00000055950.16	450	0.679118	0.307437	0.00698126	0.00315711	0.00330641	-2095.95	rs603424	a	g	MRPL43
Artery_Aorta	ENSG00000233690.1	451	0.677281	0.306669	0.00877739	0.00397105	0.0033008	-138.031	rs603424	a	g	EBAG9P1
Brain_Cortex	ENSG00000213341.10	451	0.672421	0.304468	0.013639	0.00617234	0.00329934	31.6802	rs603424	a	g	CHUK
Thyroid	ENSG00000075290.7	451	0.677073	0.306575	0.00898685	0.0040659	0.00329885	35.8685	rs603424	a	g	WNT8B
Lung	ENSG00000273030.1	451	0.671697	0.304141	0.0143654	0.00650126	0.00329509	112.006	rs603424	a	g	RP11-285F16.1
Colon_Sigmoid	ENSG00000227695.5	451	0.677912	0.306955	0.00815397	0.00368878	0.00329004	95.3204	rs603424	a	g	DNMBP-AS1
Stomach	ENSG00000119906.11	451	0.680427	0.308094	0.00564042	0.00255066	0.00328843	27.7791	rs603424	a	g	SLF2
Prostate	ENSG00000273030.1	451	0.677464	0.306752	0.00860387	0.0038925	0.0032883	-100.999	rs603424	a	g	RP11-285F16.1
Pituitary	ENSG00000273476.1	451	0.67779	0.3069	0.00828105	0.00374633	0.00328255	65.6881	rs603424	a	g	RP11-108L7.14
Spleen	ENSG00000224934.2	449	0.676645	0.306274	0.00950243	0.00429786	0.00328121	46.624	rs603424	a	g	RP11-441O15.3
Esophagus_Mucosa	ENSG00000272572.1	451	0.676152	0.306158	0.00992069	0.00448875	0.00328089	44.547	rs603424	a	g	RP11-179B2.2
Colon_Sigmoid	ENSG00000119906.11	451	0.676076	0.306123	0.00999724	0.00452341	0.00327998	-30.4436	rs603424	a	g	SLF2
Pituitary	ENSG00000107815.7	451	0.676244	0.306199	0.0098367	0.00445074	0.00326961	-18.1941	rs603424	a	g	TWNK
Brain_Cerebellar_Hemisphere	ENSG00000014919.12	451	0.679806	0.307812	0.00627524	0.00283813	0.00326883	26.6775	rs603424	a	g	COX15
Colon_Transverse	ENSG00000213341.10	451	0.682854	0.309193	0.00323292	0.00146059	0.00325988	-42.2566	rs603424	a	g	CHUK
Esophagus_Gastroesophageal_Junction	ENSG00000272572.1	451	0.678923	0.307413	0.00716399	0.00324056	0.00325951	57.8539	rs603424	a	g	RP11-179B2.2
Adipose_Subcutaneous	ENSG00000075290.7	451	0.675525	0.305874	0.0105643	0.0047802	0.00325653	36.7701	rs603424	a	g	WNT8B
Cells_Cultured_fibroblasts	ENSG00000186862.17	451	0.678285	0.307124	0.00780396	0.00353033	0.00325632	25.7331	rs603424	a	g	PDZD7
Artery_Tibial	ENSG00000107821.14	451	0.682281	0.308933	0.00381179	0.00172271	0.00325089	-4.77208	rs603424	a	g	KAZALD1
Nerve_Tibial	ENSG00000273162.1	451	0.677955	0.306974	0.00813834	0.00368175	0.00325007	33.6139	rs603424	a	g	RP11-108L7.15
Heart_Atrial_Appendage	ENSG00000055950.16	451	0.681636	0.308641	0.00445853	0.00201555	0.00324864	13.8482	rs603424	a	g	MRPL43
Spleen	ENSG00000120053.10	449	0.68109	0.308286	0.00508064	0.00229643	0.00324657	-30.3552	rs603424	a	g	GOT1
Artery_Coronary	ENSG00000213341.10	451	0.680304	0.308038	0.00579241	0.00261952	0.00324647	-28.6226	rs603424	a	g	CHUK
Artery_Coronary	ENSG00000186862.17	451	0.678316	0.307138	0.00778063	0.00351978	0.00324638	-6215.59	rs603424	a	g	PDZD7
Brain_Amygdala	ENSG00000155287.10	451	0.678524	0.307232	0.00757545	0.00342688	0.00324192	41.7389	rs603424	a	g	SLC25A28
Adipose_Visceral_Omentum	ENSG00000075290.7	451	0.679269	0.307569	0.00683369	0.00309102	0.00323748	-147.537	rs603424	a	g	WNT8B
Brain_Cerebellar_Hemisphere	ENSG00000166136.15	451	0.674195	0.305272	0.0119094	0.00538926	0.00323476	-206.839	rs603424	a	g	NDUFB8
Pancreas	ENSG00000119929.12	451	0.679327	0.307596	0.00677848	0.00306602	0.00323291	-26.3075	rs603424	a	g	CUTC
Brain_Hypothalamus	ENSG00000107819.13	451	0.677908	0.306953	0.00819858	0.00370904	0.00323175	62.6163	rs603424	a	g	SFXN3
Spleen	ENSG00000186862.17	449	0.679387	0.307515	0.00679415	0.00307205	0.00323131	-1111.69	rs603424	a	g	PDZD7
Brain_Hippocampus	ENSG00000235823.1	451	0.676649	0.306383	0.00945945	0.00427996	0.00322804	21.416	rs603424	a	g	OLMALINC
Adipose_Visceral_Omentum	ENSG00000107819.13	451	0.682912	0.309219	0.00319686	0.0014443	0.00322736	-19.5723	rs603424	a	g	SFXN3
Pancreas	ENSG00000075290.7	451	0.680189	0.307986	0.00592268	0.00267853	0.00322444	69.9334	rs603424	a	g	WNT8B
Colon_Transverse	ENSG00000236308.1	451	0.679819	0.307818	0.00629398	0.00284666	0.00322178	89.9283	rs603424	a	g	RP11-316M21.7
Esophagus_Mucosa	ENSG00000273030.1	451	0.67982	0.307819	0.0062964	0.00284776	0.00321758	35.8355	rs603424	a	g	RP11-285F16.1
Esophagus_Mucosa	ENSG00000233690.1	451	0.680034	0.307916	0.00608472	0.00275192	0.00321313	26.6338	rs603424	a	g	EBAG9P1
Spleen	ENSG00000273162.1	449	0.678228	0.306991	0.00797024	0.00360441	0.00320643	69.5376	rs603424	a	g	RP11-108L7.15
Brain_Putamen_basal_ganglia	ENSG00000235823.1	451	0.67346	0.304939	0.0126643	0.00573113	0.0032063	55.8794	rs603424	a	g	OLMALINC
Brain_Caudate_basal_ganglia	ENSG00000155287.10	451	0.680629	0.308185	0.00549662	0.00248563	0.00320405	-31.858	rs603424	a	g	SLC25A28
Adipose_Visceral_Omentum	ENSG00000235823.1	451	0.681891	0.308756	0.00423592	0.0019148	0.00320245	-33.1446	rs603424	a	g	OLMALINC
Esophagus_Mucosa	ENSG00000229278.1	451	0.679986	0.307894	0.00614225	0.00277797	0.0032003	35.6223	rs603424	a	g	RP11-483F11.7
Skin_Not_Sun_Exposed_Suprapubic	ENSG00000233690.1	451	0.680053	0.307924	0.00607558	0.00274779	0.00319903	38.4525	rs603424	a	g	EBAG9P1
Brain_Hippocampus	ENSG00000107819.13	451	0.67769	0.306854	0.00844121	0.00381894	0.00319618	-32.4939	rs603424	a	g	SFXN3
Heart_Atrial_Appendage	ENSG00000023839.10	451	0.681435	0.30855	0.00470533	0.00212736	0.00318259	-18.1887	rs603424	a	g	ABCC2
Small_Intestine_Terminal_Ileum	ENSG00000119919.10	451	0.678299	0.30713	0.00784427	0.00354867	0.00317789	1415.23	rs603424	a	g	NKX2-3
Stomach	ENSG00000014919.12	451	0.67325	0.304844	0.0128931	0.00583474	0.00317787	49.8214	rs603424	a	g	COX15
Brain_Hippocampus	ENSG00000120053.10	451	0.676131	0.306148	0.0100122	0.0045303	0.00317778	24.4944	rs603424	a	g	GOT1
Nerve_Tibial	ENSG00000107819.13	451	0.679186	0.307532	0.00695892	0.00314778	0.00317552	-27.7245	rs603424	a	g	SFXN3
Skin_Sun_Exposed_Lower_leg	ENSG00000119906.11	451	0.682514	0.309039	0.00363187	0.00164132	0.00317411	-35.8013	rs603424	a	g	SLF2
Skin_Not_Sun_Exposed_Suprapubic	ENSG00000213341.10	451	0.674794	0.305543	0.0113526	0.00513722	0.00317387	-32.3103	rs603424	a	g	CHUK
Prostate	ENSG00000107816.17	451	0.678809	0.307361	0.00734065	0.00332064	0.00316943	27.4737	rs603424	a	g	LZTS2
Colon_Sigmoid	ENSG00000107566.13	451	0.677321	0.306687	0.00882901	0.00399456	0.00316889	31.8577	rs603424	a	g	ERLIN1
Pituitary	ENSG00000014919.12	451	0.678511	0.307226	0.00763956	0.00345598	0.00316772	24.9818	rs603424	a	g	COX15
Colon_Sigmoid	ENSG00000273030.1	451	0.680954	0.308332	0.00520162	0.0023521	0.00316031	-36.1637	rs603424	a	g	RP11-285F16.1
Thyroid	ENSG00000186862.17	451	0.674639	0.305473	0.0115188	0.00521249	0.00315707	-32.2664	rs603424	a	g	PDZD7
Heart_Atrial_Appendage	ENSG00000235823.1	451	0.680733	0.308232	0.00542624	0.00245381	0.0031551	27.335	rs603424	a	g	OLMALINC
Brain_Hippocampus	ENSG00000224934.2	451	0.678646	0.307287	0.00751352	0.00339893	0.00315447	23.037	rs603424	a	g	RP11-441O15.3
Adipose_Subcutaneous	ENSG00000236308.1	451	0.679388	0.307623	0.00677738	0.00306561	0.00314615	-30.0248	rs603424	a	g	RP11-316M21.7
Adipose_Subcutaneous	ENSG00000233690.1	451	0.673858	0.305119	0.0123081	0.00556988	0.00314534	40.8323	rs603424	a	g	EBAG9P1
Prostate	ENSG00000107566.13	451	0.677567	0.306799	0.00859898	0.00389043	0.00314522	32.6353	rs603424	a	g	ERLIN1
Breast_Mammary_Tissue	ENSG00000095539.15	451	0.674872	0.305578	0.0112959	0.00511158	0.00314169	90.1125	rs603424	a	g	SEMA4G
Skin_Sun_Exposed_Lower_leg	ENSG00000023839.10	451	0.668934	0.302889	0.0172348	0.00780069	0.00314134	42.903	rs603424	a	g	ABCC2
Lung	ENSG00000233690.1	451	0.680166	0.307975	0.00600433	0.00271559	0.00313913	35.3391	rs603424	a	g	EBAG9P1
Skin_Sun_Exposed_Lower_leg	ENSG00000237579.2	451	0.669358	0.303082	0.016816	0.00761105	0.00313333	24.5364	rs603424	a	g	LINC01514
Spleen	ENSG00000119929.12	449	0.677127	0.306492	0.00912247	0.00412603	0.00313176	70.018	rs603424	a	g	CUTC
Brain_Anterior_cingulate_cortex_BA24	ENSG00000224934.2	450	0.680186	0.307927	0.00603287	0.00272802	0.00312654	55.8714	rs603424	a	g	RP11-441O15.3
Brain_Cortex	ENSG00000224934.2	451	0.677607	0.306817	0.0085772	0.00388059	0.00311848	37.9306	rs603424	a	g	RP11-441O15.3
Thyroid	ENSG00000273030.1	451	0.679444	0.307648	0.00674296	0.00305006	0.0031145	32.7615	rs603424	a	g	RP11-285F16.1
Prostate	ENSG00000213341.10	451	0.683231	0.309363	0.00295653	0.00133559	0.00311352	-44.2798	rs603424	a	g	CHUK
Brain_Hypothalamus	ENSG00000119929.12	451	0.680513	0.308133	0.00567526	0.00256661	0.00311191	-32.7565	rs603424	a	g	CUTC
Pancreas	ENSG00000107566.13	451	0.675934	0.306059	0.0102566	0.00464101	0.00310883	-34.5061	rs603424	a	g	ERLIN1
Esophagus_Mucosa	ENSG00000119929.12	451	0.68329	0.30939	0.00290197	0.00131089	0.00310655	-24.6346	rs603424	a	g	CUTC
Brain_Cortex	ENSG00000107566.13	451	0.680505	0.308129	0.00569539	0.00257575	0.00309486	-40.2845	rs603424	a	g	ERLIN1
Cells_Cultured_fibroblasts	ENSG00000260475.1	451	0.680716	0.308225	0.00548469	0.00248034	0.00309385	84.277	rs603424	a	g	RP11-85A1.3
Spleen	ENSG00000236311.6	449	0.680473	0.308007	0.00580328	0.00262368	0.00309351	9.68672	rs603424	a	g	TLX1NB
Vagina	ENSG00000166136.15	448	0.678403	0.307003	0.00792271	0.00358223	0.00308896	-38.1354	rs603424	a	g	NDUFB8
Brain_Spinal_cord_cervical_c-1	ENSG00000099194.5	451	0.676419	0.306279	0.00978807	0.0044289	0.00308484	69.6946	rs603424	a	g	SCD
Ovary	ENSG00000055950.16	451	0.678516	0.307228	0.00769517	0.00348125	0.00307974	-33.4938	rs603424	a	g	MRPL43
Artery_Coronary	ENSG00000119906.11	451	0.676223	0.30619	0.00998987	0.00452028	0.00307654	50.3157	rs603424	a	g	SLF2
Heart_Atrial_Appendage	ENSG00000273162.1	451	0.678273	0.307118	0.00794061	0.00359239	0.00307621	125.47	rs603424	a	g	RP11-108L7.15
Brain_Anterior_cingulate_cortex_BA24	ENSG00000099194.5	450	0.678345	0.307094	0.00790996	0.00357784	0.00307295	-36.5718	rs603424	a	g	SCD
Esophagus_Muscularis	ENSG00000236308.1	451	0.679006	0.30745	0.00721577	0.0032642	0.0030633	-33.2813	rs603424	a	g	RP11-316M21.7
Skin_Sun_Exposed_Lower_leg	ENSG00000120053.10	451	0.665562	0.301363	0.020661	0.00935213	0.00306162	30.9548	rs603424	a	g	GOT1
Adrenal_Gland	ENSG00000224934.2	451	0.680226	0.308002	0.00599892	0.00271322	0.00305958	-32.9364	rs603424	a	g	RP11-441O15.3
Nerve_Tibial	ENSG00000273476.1	451	0.679092	0.307489	0.00713275	0.00322661	0.00305887	171.01	rs603424	a	g	RP11-108L7.14
Skin_Sun_Exposed_Lower_leg	ENSG00000224934.2	451	0.683287	0.309388	0.0029396	0.00132798	0.0030573	-34.4262	rs603424	a	g	RP11-441O15.3
Brain_Spinal_cord_cervical_c-1	ENSG00000055950.16	451	0.677493	0.306765	0.00873471	0.00395197	0.00305521	-36.8138	rs603424	a	g	MRPL43
Prostate	ENSG00000155287.10	451	0.678954	0.307427	0.00727437	0.00329074	0.00305402	-37.5675	rs603424	a	g	SLC25A28
Spleen	ENSG00000107819.13	449	0.675915	0.305944	0.0103899	0.00469981	0.00305152	56.1795	rs603424	a	g	SFXN3
Whole_Blood	ENSG00000107821.14	451	0.68007	0.307932	0.00616347	0.00278774	0.00304735	-30.3708	rs603424	a	g	KAZALD1
Nerve_Tibial	ENSG00000224934.2	451	0.683457	0.309466	0.00277739	0.00125454	0.00304525	-34.2162	rs603424	a	g	RP11-441O15.3
Testis	ENSG00000272572.1	451	0.678557	0.307247	0.00768509	0.00347673	0.00303501	33.1952	rs603424	a	g	RP11-179B2.2
Esophagus_Mucosa	ENSG00000107819.13	451	0.669567	0.303176	0.0166751	0.00754736	0.00303491	-24.0379	rs603424	a	g	SFXN3
Whole_Blood	ENSG00000107566.13	451	0.662223	0.299851	0.0240208	0.0108735	0.00303222	-38.1801	rs603424	a	g	ERLIN1
Testis	ENSG00000186862.17	451	0.678961	0.30743	0.00729306	0.00329924	0.00301763	-60.2396	rs603424	a	g	PDZD7
Testis	ENSG00000229278.1	451	0.680751	0.30824	0.00550304	0.00248873	0.00301717	-45.7805	rs603424	a	g	RP11-483F11.7
Spleen	ENSG00000023839.10	449	0.680269	0.307914	0.00605999	0.00273995	0.00301696	49.6493	rs603424	a	g	ABCC2
Pancreas	ENSG00000107821.14	451	0.679511	0.307679	0.00674384	0.00305056	0.00301532	-136.339	rs603424	a	g	KAZALD1
Adipose_Subcutaneous	ENSG00000273162.1	451	0.680462	0.308109	0.00579384	0.0026204	0.00301506	-27.4238	rs603424	a	g	RP11-108L7.15
Cells_Cultured_fibroblasts	ENSG00000236308.1	451	0.68014	0.307964	0.00612261	0.00276928	0.00300428	64.5612	rs603424	a	g	RP11-316M21.7
Skin_Sun_Exposed_Lower_leg	ENSG00000272572.1	451	0.679745	0.307785	0.00652101	0.00294968	0.00299884	34.3904	rs603424	a	g	RP11-179B2.2
Brain_Substantia_nigra	ENSG00000155287.10	450	0.680487	0.308064	0.00582623	0.00263461	0.00298838	-60.9494	rs603424	a	g	SLC25A28
Pituitary	ENSG00000107821.14	451	0.669617	0.303199	0.0166604	0.00754077	0.00298235	-41.9115	rs603424	a	g	KAZALD1
Vagina	ENSG00000107816.17	448	0.681319	0.308322	0.00508057	0.00229616	0.00298211	28.0641	rs603424	a	g	LZTS2
Brain_Hypothalamus	ENSG00000014919.12	451	0.676264	0.306209	0.0100148	0.00453168	0.00298081	41.0667	rs603424	a	g	COX15
Brain_Cortex	ENSG00000014919.12	451	0.67852	0.30723	0.00775959	0.00351052	0.00297975	31.0154	rs603424	a	g	COX15
Skin_Not_Sun_Exposed_Suprapubic	ENSG00000186862.17	451	0.679823	0.30782	0.00645725	0.00292083	0.00297938	46.3867	rs603424	a	g	PDZD7
Artery_Coronary	ENSG00000055950.16	451	0.679557	0.307699	0.00672374	0.00304149	0.0029788	-40.2865	rs603424	a	g	MRPL43
Small_Intestine_Terminal_Ileum	ENSG00000023839.10	451	0.678972	0.307435	0.00730933	0.00330665	0.00297745	-42.6685	rs603424	a	g	ABCC2
Heart_Left_Ventricle	ENSG00000107807.12	451	0.679092	0.307489	0.00720064	0.00325745	0.00296139	159.218	rs603424	a	g	TLX1
Esophagus_Muscularis	ENSG00000186862.17	451	0.682318	0.30895	0.003976	0.00179735	0.00295885	-148.332	rs603424	a	g	PDZD7
Prostate	ENSG00000119906.11	451	0.679686	0.307758	0.00660819	0.00298919	0.00295821	31.882	rs603424	a	g	SLF2
Muscle_Skeletal	ENSG00000272572.1	451	0.680649	0.308194	0.00564884	0.00255481	0.00295389	31.5796	rs603424	a	g	RP11-179B2.2
Esophagus_Mucosa	ENSG00000224934.2	451	0.679364	0.307612	0.00693435	0.00313688	0.00295239	-16.1563	rs603424	a	g	RP11-441O15.3
Skin_Sun_Exposed_Lower_leg	ENSG00000260475.1	451	0.678167	0.30707	0.00813696	0.00368143	0.00294412	125.908	rs603424	a	g	RP11-85A1.3
Colon_Sigmoid	ENSG00000119919.10	451	0.681505	0.308581	0.00480048	0.00217069	0.00294276	32.4957	rs603424	a	g	NKX2-3
Lung	ENSG00000099194.5	451	0.667256	0.30213	0.0190508	0.00862316	0.00293964	27.9026	rs603424	a	g	SCD
Small_Intestine_Terminal_Ileum	ENSG00000120053.10	451	0.682179	0.308887	0.00413502	0.00186939	0.00292976	-30.4807	rs603424	a	g	GOT1
Spleen	ENSG00000107816.17	449	0.67725	0.306548	0.00914093	0.00413459	0.00292693	-41.1707	rs603424	a	g	LZTS2
Brain_Hypothalamus	ENSG00000099194.5	451	0.675646	0.305929	0.0106785	0.00483224	0.00291395	37.0723	rs603424	a	g	SCD
Adipose_Subcutaneous	ENSG00000273030.1	451	0.68102	0.308362	0.00530469	0.00239902	0.00291382	-42.7321	rs603424	a	g	RP11-285F16.1
Ovary	ENSG00000095539.15	451	0.680085	0.307939	0.00624111	0.00282303	0.00291154	-82.9245	rs603424	a	g	SEMA4G
Brain_Hippocampus	ENSG00000107821.14	451	0.680934	0.308323	0.00539741	0.00244101	0.00290447	-37.2036	rs603424	a	g	KAZALD1
Spleen	ENSG00000119919.10	449	0.677306	0.306573	0.00910418	0.00411798	0.00289836	-88.8581	rs603424	a	g	NKX2-3
Heart_Left_Ventricle	ENSG00000166135.13	451	0.649854	0.29425	0.0364844	0.016517	0.00289385	-66.584	rs603424	a	g	HIF1AN
Esophagus_Gastroesophageal_Junction	ENSG00000107816.17	451	0.68013	0.307959	0.00621017	0.00280904	0.0028917	-35.6622	rs603424	a	g	LZTS2
Brain_Cortex	ENSG00000107816.17	451	0.676829	0.306464	0.00951681	0.00430627	0.00288371	28.5085	rs603424	a	g	LZTS2
Adrenal_Gland	ENSG00000166135.13	451	0.67164	0.304115	0.0147099	0.00665771	0.0028774	706.624	rs603424	a	g	HIF1AN
Liver	ENSG00000107819.13	451	0.676618	0.306369	0.00973291	0.00440413	0.00287605	-588.923	rs603424	a	g	SFXN3
Artery_Coronary	ENSG00000107815.7	451	0.683133	0.309319	0.00321886	0.00145461	0.00287486	-30.2285	rs603424	a	g	TWNK
Artery_Coronary	ENSG00000198018.6	451	0.681525	0.308591	0.00482831	0.00218336	0.00287213	145.612	rs603424	a	g	ENTPD7
Skin_Sun_Exposed_Lower_leg	ENSG00000273162.1	451	0.679602	0.30772	0.00675363	0.00305514	0.00286904	-41.3003	rs603424	a	g	RP11-108L7.15
Esophagus_Muscularis	ENSG00000235823.1	451	0.675484	0.305855	0.0108744	0.00492101	0.00286526	-39.9033	rs603424	a	g	OLMALINC
Esophagus_Mucosa	ENSG00000236308.1	451	0.680639	0.30819	0.00571963	0.00258695	0.00286438	-95.0979	rs603424	a	g	RP11-316M21.7
Esophagus_Gastroesophageal_Junction	ENSG00000235823.1	451	0.679253	0.307562	0.00710996	0.00321649	0.00285885	-105.354	rs603424	a	g	OLMALINC
Brain_Cerebellum	ENSG00000055950.16	451	0.680433	0.308096	0.0059339	0.00268398	0.0028524	28.5248	rs603424	a	g	MRPL43
Pituitary	ENSG00000120053.10	451	0.681233	0.308458	0.00513508	0.00232228	0.00285139	51.074	rs603424	a	g	GOT1
Heart_Left_Ventricle	ENSG00000230224.1	451	0.679366	0.307613	0.00700905	0.00317082	0.00284141	438.407	rs603424	a	g	PHBP9
Colon_Transverse	ENSG00000186862.17	451	0.67555	0.305885	0.0108299	0.00490087	0.00283359	78.1437	rs603424	a	g	PDZD7
Brain_Nucleus_accumbens_basal_ganglia	ENSG00000099194.5	451	0.663591	0.30047	0.0227955	0.0103189	0.00282414	-30.0173	rs603424	a	g	SCD
Prostate	ENSG00000198018.6	451	0.677779	0.306894	0.00860828	0.00389496	0.00282365	543.049	rs603424	a	g	ENTPD7
Muscle_Skeletal	ENSG00000186862.17	451	0.679156	0.307518	0.0072364	0.00327379	0.00281593	36.7023	rs603424	a	g	PDZD7
Brain_Putamen_basal_ganglia	ENSG00000155287.10	451	0.673419	0.30492	0.0129776	0.0058734	0.00280952	-100.347	rs603424	a	g	SLC25A28
Brain_Cortex	ENSG00000155287.10	451	0.682137	0.308868	0.00426061	0.00192637	0.00280795	19.8925	rs603424	a	g	SLC25A28
Brain_Amygdala	ENSG00000166136.15	451	0.675821	0.306008	0.010578	0.00478688	0.00280652	-71.7901	rs603424	a	g	NDUFB8
Cells_Cultured_fibroblasts	ENSG00000224934.2	451	0.662035	0.299766	0.0243667	0.0110303	0.00280283	43.0446	rs603424	a	g	RP11-441O15.3
Brain_Cerebellar_Hemisphere	ENSG00000099194.5	451	0.678643	0.307286	0.00775996	0.00351086	0.00280031	35.2348	rs603424	a	g	SCD
Brain_Cortex	ENSG00000120053.10	451	0.682174	0.308884	0.00422934	0.00191222	0.00280022	36.0709	rs603424	a	g	GOT1
Pancreas	ENSG00000119906.11	451	0.672871	0.304672	0.0135326	0.00612469	0.00279907	-144.22	rs603424	a	g	SLF2
Thyroid	ENSG00000119929.12	451	0.683125	0.309315	0.00328343	0.00148393	0.00279274	-37.1202	rs603424	a	g	CUTC
Brain_Nucleus_accumbens_basal_ganglia	ENSG00000055950.16	451	0.678397	0.307174	0.00801258	0.00362526	0.00279077	-33.8657	rs603424	a	g	MRPL43
Brain_Cerebellum	ENSG00000014919.12	451	0.679169	0.307524	0.00724423	0.00327736	0.00278497	-229.742	rs603424	a	g	COX15
Brain_Cerebellum	ENSG00000095539.15	451	0.679342	0.307602	0.00707679	0.00320155	0.00277723	-32.2667	rs603424	a	g	SEMA4G
Small_Intestine_Terminal_Ileum	ENSG00000107821.14	451	0.678606	0.307269	0.00781497	0.0035358	0.00277467	-48.5396	rs603424	a	g	KAZALD1
Heart_Atrial_Appendage	ENSG00000213341.10	451	0.682019	0.308814	0.00440933	0.00199376	0.00276412	32.7879	rs603424	a	g	CHUK
Brain_Spinal_cord_cervical_c-1	ENSG00000075891.21	451	0.680607	0.308175	0.00582208	0.00263344	0.00276213	-146.434	rs603424	a	g	PAX2
Cells_Cultured_fibroblasts	ENSG00000213341.10	451	0.684486	0.309932	0.00194373	0.00087735	0.00276128	88.2067	rs603424	a	g	CHUK
Artery_Coronary	ENSG00000107816.17	451	0.676041	0.306108	0.0103946	0.00470385	0.00275282	-96.9564	rs603424	a	g	LZTS2
Brain_Putamen_basal_ganglia	ENSG00000055950.16	451	0.680541	0.308145	0.00590021	0.00266884	0.00274436	36.0587	rs603424	a	g	MRPL43
Colon_Sigmoid	ENSG00000198018.6	451	0.682479	0.309023	0.00396404	0.00179216	0.00274141	34.4241	rs603424	a	g	ENTPD7
Vagina	ENSG00000196072.11	448	0.678682	0.307129	0.0078844	0.00356525	0.00273959	21.8872	rs603424	a	g	BLOC1S2
Adipose_Subcutaneous	ENSG00000155287.10	451	0.682808	0.309171	0.00364457	0.00164751	0.0027288	46.3808	rs603424	a	g	SLC25A28
Adipose_Visceral_Omentum	ENSG00000107821.14	451	0.677268	0.306663	0.00918551	0.00415642	0.00272673	-34.8766	rs603424	a	g	KAZALD1
Skin_Not_Sun_Exposed_Suprapubic	ENSG00000120053.10	451	0.683468	0.309471	0.00298829	0.00135036	0.00272237	39.8544	rs603424	a	g	GOT1
Thyroid	ENSG00000273476.1	451	0.67853	0.307235	0.00792759	0.00358685	0.00272062	93.6713	rs603424	a	g	RP11-108L7.14
Brain_Caudate_basal_ganglia	ENSG00000014919.12	451	0.678685	0.307305	0.00777492	0.00351772	0.00271794	161.095	rs603424	a	g	COX15
Cells_Cultured_fibroblasts	ENSG00000229278.1	451	0.680116	0.307953	0.00634448	0.00287003	0.00271659	106.242	rs603424	a	g	RP11-483F11.7
Whole_Blood	ENSG00000224934.2	451	0.680091	0.307941	0.00637307	0.00288298	0.00271177	-55.8787	rs603424	a	g	RP11-441O15.3
Skin_Not_Sun_Exposed_Suprapubic	ENSG00000095539.15	451	0.684181	0.309793	0.00228429	0.0010316	0.00270956	-36.0094	rs603424	a	g	SEMA4G
Colon_Sigmoid	ENSG00000186862.17	451	0.681364	0.308518	0.00510273	0.00230778	0.00270751	40.7762	rs603424	a	g	PDZD7
Pituitary	ENSG00000213341.10	451	0.678973	0.307435	0.00749382	0.00339045	0.0027068	-40.0852	rs603424	a	g	CHUK
Brain_Cortex	ENSG00000099194.5	451	0.672682	0.304587	0.0137854	0.00623927	0.00270616	-814.078	rs603424	a	g	SCD
Brain_Cerebellar_Hemisphere	ENSG00000213341.10	451	0.675689	0.305948	0.010779	0.00487798	0.00270582	35.323	rs603424	a	g	CHUK
Brain_Putamen_basal_ganglia	ENSG00000119906.11	451	0.681357	0.308515	0.00511559	0.00231361	0.00269917	-29.4369	rs603424	a	g	SLF2
Muscle_Skeletal	ENSG00000107554.16	451	0.674544	0.30543	0.0119302	0.00539925	0.00269731	-123.004	rs603424	a	g	DNMBP
Brain_Hypothalamus	ENSG00000155287.10	451	0.678909	0.307406	0.00757003	0.00342498	0.00268958	32.915	rs603424	a	g	SLC25A28
Stomach	ENSG00000023839.10	451	0.680924	0.308319	0.0055573	0.00251363	0.00268669	73.7223	rs603424	a	g	ABCC2
Uterus	ENSG00000213341.10	450	0.68073	0.308167	0.00579792	0.00262204	0.00268308	73.24	rs603424	a	g	CHUK
Artery_Tibial	ENSG00000272572.1	451	0.679707	0.307767	0.00677758	0.00306617	0.00268225	46.1058	rs603424	a	g	RP11-179B2.2
Thyroid	ENSG00000236308.1	451	0.680945	0.308328	0.00554777	0.00250933	0.0026697	-47.8262	rs603424	a	g	RP11-316M21.7
Cells_EBV-transformed_lymphocytes	ENSG00000213341.10	451	0.680128	0.307958	0.00636493	0.00287934	0.00266924	113.274	rs603424	a	g	CHUK
Esophagus_Muscularis	ENSG00000155287.10	451	0.683284	0.309387	0.0032117	0.00145158	0.00266619	37.7808	rs603424	a	g	SLC25A28
Brain_Hypothalamus	ENSG00000095539.15	451	0.676563	0.306344	0.00993324	0.00449505	0.00266516	-33.7295	rs603424	a	g	SEMA4G
Breast_Mammary_Tissue	ENSG00000198018.6	451	0.680747	0.308238	0.00575015	0.00260097	0.00266359	40.5018	rs603424	a	g	ENTPD7
Testis	ENSG00000107821.14	451	0.677878	0.306939	0.0086217	0.0039012	0.00265957	-68.9255	rs603424	a	g	KAZALD1
Esophagus_Muscularis	ENSG00000107554.16	451	0.681399	0.308534	0.00510282	0.00230787	0.0026572	38.3971	rs603424	a	g	DNMBP
Brain_Cerebellar_Hemisphere	ENSG00000107816.17	451	0.680764	0.308246	0.00573885	0.00259586	0.00265549	-44.9625	rs603424	a	g	LZTS2
Testis	ENSG00000023839.10	451	0.681008	0.308357	0.00549528	0.00248558	0.00265461	-101.832	rs603424	a	g	ABCC2
Heart_Left_Ventricle	ENSG00000213341.10	451	0.683325	0.309406	0.00318379	0.00143895	0.00264699	40.6165	rs603424	a	g	CHUK
Testis	ENSG00000155287.10	451	0.67859	0.307262	0.00792242	0.00358459	0.00264071	-34.5976	rs603424	a	g	SLC25A28
Brain_Spinal_cord_cervical_c-1	ENSG00000119906.11	451	0.680197	0.307989	0.00631715	0.00285773	0.00263936	49.9743	rs603424	a	g	SLF2
Brain_Amygdala	ENSG00000119906.11	451	0.679962	0.307883	0.00655585	0.00296582	0.00263262	258.021	rs603424	a	g	SLF2
Breast_Mammary_Tissue	ENSG00000235823.1	451	0.680926	0.308319	0.0055948	0.00253066	0.00262916	50.9949	rs603424	a	g	OLMALINC
Cells_Cultured_fibroblasts	ENSG00000119906.11	451	0.67798	0.306986	0.00854743	0.00386761	0.0026189	-40.2868	rs603424	a	g	SLF2
Cells_Cultured_fibroblasts	ENSG00000107821.14	451	0.679156	0.307518	0.00737403	0.00333631	0.00261552	-42.8918	rs603424	a	g	KAZALD1
Esophagus_Gastroesophageal_Junction	ENSG00000198018.6	451	0.682323	0.308952	0.00421197	0.00190455	0.00260849	69.9157	rs603424	a	g	ENTPD7
Brain_Anterior_cingulate_cortex_BA24	ENSG00000119906.11	450	0.681134	0.308356	0.00544263	0.00246133	0.00260551	120.949	rs603424	a	g	SLF2
Adipose_Subcutaneous	ENSG00000107554.16	451	0.67543	0.305831	0.0111069	0.00502654	0.00260547	-41.829	rs603424	a	g	DNMBP
Brain_Nucleus_accumbens_basal_ganglia	ENSG00000120053.10	451	0.680887	0.308302	0.00565051	0.00255591	0.00260524	34.1628	rs603424	a	g	GOT1
Liver	ENSG00000120053.10	451	0.671573	0.304084	0.0149654	0.00677363	0.00260377	108.708	rs603424	a	g	GOT1
Esophagus_Mucosa	ENSG00000014919.12	451	0.683415	0.309447	0.00313062	0.00141493	0.00259239	-52.4932	rs603424	a	g	COX15
Brain_Cerebellum	ENSG00000166136.15	451	0.681371	0.308521	0.00517772	0.00234185	0.00258822	-40.0593	rs603424	a	g	NDUFB8
Uterus	ENSG00000166136.15	450	0.680081	0.307873	0.00651856	0.00294838	0.00257923	268.447	rs603424	a	g	NDUFB8
Pituitary	ENSG00000119906.11	451	0.679945	0.307875	0.00661156	0.0029911	0.00257679	-49.0802	rs603424	a	g	SLF2
Adrenal_Gland	ENSG00000055950.16	451	0.680387	0.308075	0.00617327	0.00279265	0.00257175	-175.972	rs603424	a	g	MRPL43
Brain_Nucleus_accumbens_basal_ganglia	ENSG00000119906.11	451	0.680806	0.308265	0.00575571	0.00260358	0.00256909	119.865	rs603424	a	g	SLF2
Adipose_Subcutaneous	ENSG00000227695.5	451	0.678376	0.307165	0.00818631	0.00370415	0.00256901	-180.122	rs603424	a	g	DNMBP-AS1
Esophagus_Muscularis	ENSG00000107816.17	451	0.684647	0.310004	0.00192419	0.000868705	0.00255601	48.4737	rs603424	a	g	LZTS2
Nerve_Tibial	ENSG00000236308.1	451	0.6787	0.307312	0.00787276	0.00356219	0.00255296	-104.342	rs603424	a	g	RP11-316M21.7
Spleen	ENSG00000107807.12	449	0.681779	0.308598	0.00486931	0.00220147	0.00255268	368.781	rs603424	a	g	TLX1
Brain_Cerebellar_Hemisphere	ENSG00000119929.12	451	0.67946	0.307656	0.00711358	0.00321844	0.00255207	-79.5834	rs603424	a	g	CUTC
Brain_Nucleus_accumbens_basal_ganglia	ENSG00000107816.17	451	0.681853	0.308739	0.00472081	0.002135	0.00255172	-41.1727	rs603424	a	g	LZTS2
Lung	ENSG00000272572.1	451	0.681486	0.308573	0.00509431	0.00230413	0.00254228	72.0247	rs603424	a	g	RP11-179B2.2
Brain_Hypothalamus	ENSG00000166135.13	451	0.679731	0.307779	0.00686022	0.00310374	0.00252624	-74.0866	rs603424	a	g	HIF1AN
Whole_Blood	ENSG00000107815.7	451	0.683979	0.309702	0.00261341	0.00118081	0.00252482	-43.8332	rs603424	a	g	TWNK
Thyroid	ENSG00000120053.10	451	0.679336	0.3076	0.00725677	0.0032833	0.00252423	40.5267	rs603424	a	g	GOT1
Brain_Cerebellum	ENSG00000107816.17	451	0.679651	0.307742	0.00694342	0.00314142	0.00252225	41.0607	rs603424	a	g	LZTS2
Artery_Tibial	ENSG00000236308.1	451	0.682275	0.30893	0.00431964	0.00195339	0.00252198	37.0318	rs603424	a	g	RP11-316M21.7
Liver	ENSG00000155287.10	451	0.67608	0.306125	0.0105183	0.00476012	0.00251671	148.45	rs603424	a	g	SLC25A28
Spleen	ENSG00000055950.16	449	0.679534	0.307582	0.00713987	0.00322925	0.00251463	-45.13	rs603424	a	g	MRPL43
Brain_Putamen_basal_ganglia	ENSG00000099194.5	451	0.681262	0.308472	0.00533847	0.00241472	0.00251287	54.142	rs603424	a	g	SCD
Lung	ENSG00000273162.1	451	0.680702	0.308218	0.00589936	0.00266869	0.00251174	-137.378	rs603424	a	g	RP11-108L7.15
Muscle_Skeletal	ENSG00000260475.1	451	0.678968	0.307433	0.00764239	0.00345793	0.00249823	-101.069	rs603424	a	g	RP11-85A1.3
Colon_Transverse	ENSG00000119906.11	451	0.680627	0.308184	0.00598446	0.00270723	0.00249707	145.909	rs603424	a	g	SLF2
Pituitary	ENSG00000095539.15	451	0.681794	0.308712	0.00482276	0.00218123	0.00249006	-56.1694	rs603424	a	g	SEMA4G
Adrenal_Gland	ENSG00000107816.17	451	0.680504	0.308129	0.00611359	0.00276571	0.00248804	55.7917	rs603424	a	g	LZTS2
Lung	ENSG00000273476.1	451	0.680356	0.308062	0.00626326	0.00283349	0.00248532	154.367	rs603424	a	g	RP11-108L7.14
Nerve_Tibial	ENSG00000198018.6	451	0.676495	0.306313	0.0101274	0.00458315	0.00248199	89.6179	rs603424	a	g	ENTPD7
Brain_Nucleus_accumbens_basal_ganglia	ENSG00000166136.15	451	0.675743	0.305973	0.010879	0.00492346	0.00248117	41.3964	rs603424	a	g	NDUFB8
Esophagus_Gastroesophageal_Junction	ENSG00000120053.10	451	0.672901	0.304686	0.0137229	0.00621116	0.00247885	158.426	rs603424	a	g	GOT1
Stomach	ENSG00000107815.7	451	0.683107	0.309307	0.00351705	0.00159002	0.0024783	-259.022	rs603424	a	g	TWNK
Breast_Mammary_Tissue	ENSG00000023839.10	451	0.677907	0.306953	0.00871746	0.00394474	0.00247814	-68.2345	rs603424	a	g	ABCC2
Pancreas	ENSG00000155287.10	451	0.683184	0.309342	0.00344799	0.00155877	0.00246674	36.8842	rs603424	a	g	SLC25A28
Adrenal_Gland	ENSG00000119906.11	451	0.680757	0.308243	0.00587774	0.00265894	0.00246262	759.311	rs603424	a	g	SLF2
Small_Intestine_Terminal_Ileum	ENSG00000107554.16	451	0.681755	0.308695	0.00488068	0.00220748	0.00246177	50.9523	rs603424	a	g	DNMBP
Spleen	ENSG00000107815.7	449	0.681002	0.308246	0.00571544	0.00258457	0.00245217	-53.5424	rs603424	a	g	TWNK
Adipose_Subcutaneous	ENSG00000014919.12	451	0.683179	0.30934	0.00346353	0.00156582	0.00245212	-56.273	rs603424	a	g	COX15
Heart_Left_Ventricle	ENSG00000107821.14	451	0.68308	0.309295	0.00357238	0.00161512	0.00243785	46.0168	rs603424	a	g	KAZALD1
Pituitary	ENSG00000107816.17	451	0.680756	0.308243	0.00589651	0.00266747	0.00243738	-61.8646	rs603424	a	g	LZTS2
Whole_Blood	ENSG00000119906.11	451	0.680213	0.307997	0.00644245	0.00291467	0.0024332	-38.5254	rs603424	a	g	SLF2
Pancreas	ENSG00000107816.17	451	0.680726	0.308229	0.00592937	0.00268235	0.00243268	47.7513	rs603424	a	g	LZTS2
Esophagus_Gastroesophageal_Junction	ENSG00000107566.13	451	0.68409	0.309752	0.00256654	0.00115969	0.00243133	10.7132	rs603424	a	g	ERLIN1
Pituitary	ENSG00000155287.10	451	0.677484	0.306761	0.00917267	0.0041509	0.00243071	38.8603	rs603424	a	g	SLC25A28
Esophagus_Mucosa	ENSG00000213341.10	451	0.682294	0.308939	0.00436547	0.00197423	0.0024271	-69.6167	rs603424	a	g	CHUK
Liver	ENSG00000235823.1	451	0.680225	0.308002	0.00643911	0.00291317	0.00242061	-1095.37	rs603424	a	g	OLMALINC
Adrenal_Gland	ENSG00000213341.10	451	0.683799	0.309621	0.00286489	0.00129478	0.00242028	29.5043	rs603424	a	g	CHUK
Ovary	ENSG00000014919.12	451	0.680409	0.308086	0.00625706	0.00283074	0.00241737	253.371	rs603424	a	g	COX15
Brain_Putamen_basal_ganglia	ENSG00000166136.15	451	0.681255	0.308468	0.0054158	0.00244983	0.00241157	60.5243	rs603424	a	g	NDUFB8
Adipose_Visceral_Omentum	ENSG00000023839.10	451	0.682016	0.308813	0.0046559	0.00210576	0.0024097	46.7865	rs603424	a	g	ABCC2
Muscle_Skeletal	ENSG00000273162.1	451	0.676466	0.3063	0.0102099	0.00462057	0.00240409	-139.342	rs603424	a	g	RP11-108L7.15
Pancreas	ENSG00000107554.16	451	0.679767	0.307794	0.00691222	0.00312742	0.00239936	212.299	rs603424	a	g	DNMBP
Cells_Cultured_fibroblasts	ENSG00000107816.17	451	0.683847	0.309642	0.00283308	0.00128041	0.00239764	36.3845	rs603424	a	g	LZTS2
Skin_Sun_Exposed_Lower_leg	ENSG00000236308.1	451	0.679598	0.307718	0.0070858	0.00320602	0.0023921	67.0608	rs603424	a	g	RP11-316M21.7
Breast_Mammary_Tissue	ENSG00000186862.17	451	0.68161	0.308629	0.00507891	0.00229732	0.00238462	63.4589	rs603424	a	g	PDZD7
Small_Intestine_Terminal_Ileum	ENSG00000014919.12	451	0.682349	0.308964	0.00434215	0.00196372	0.00238168	-74.4165	rs603424	a	g	COX15
Breast_Mammary_Tissue	ENSG00000107819.13	451	0.682511	0.309037	0.00418364	0.00189195	0.00237675	-39.4325	rs603424	a	g	SFXN3
Artery_Tibial	ENSG00000235823.1	451	0.676063	0.306118	0.010631	0.00481128	0.00237643	-128.937	rs603424	a	g	OLMALINC
Artery_Coronary	ENSG00000166135.13	451	0.675749	0.305975	0.0109486	0.0049551	0.00237194	-44.6574	rs603424	a	g	HIF1AN
Brain_Caudate_basal_ganglia	ENSG00000166136.15	451	0.675382	0.305809	0.0113171	0.00512196	0.00236911	112.229	rs603424	a	g	NDUFB8
Prostate	ENSG00000235823.1	451	0.681305	0.308491	0.0053956	0.00244073	0.00236749	-137.103	rs603424	a	g	OLMALINC
Ovary	ENSG00000107815.7	451	0.679846	0.30783	0.00685561	0.00310181	0.0023666	229.358	rs603424	a	g	TWNK
Colon_Sigmoid	ENSG00000107819.13	451	0.674551	0.305433	0.0121513	0.00549968	0.00236543	196.18	rs603424	a	g	SFXN3
Brain_Cortex	ENSG00000119906.11	451	0.675172	0.305714	0.0115305	0.00521856	0.00236438	218.794	rs603424	a	g	SLF2
Brain_Substantia_nigra	ENSG00000186862.17	450	0.681444	0.308497	0.00530174	0.0023978	0.00235948	50.5271	rs603424	a	g	PDZD7
Brain_Hypothalamus	ENSG00000119906.11	451	0.674975	0.305625	0.0117326	0.00531011	0.00235707	-47.9009	rs603424	a	g	SLF2
Brain_Hippocampus	ENSG00000155287.10	451	0.680379	0.308072	0.00633249	0.00286496	0.00235224	-474.378	rs603424	a	g	SLC25A28
Adipose_Subcutaneous	ENSG00000023839.10	451	0.682401	0.308987	0.00431875	0.00195316	0.00234031	-39.8237	rs603424	a	g	ABCC2
Esophagus_Muscularis	ENSG00000120053.10	451	0.682245	0.308917	0.00447903	0.00202575	0.00233395	-38.045	rs603424	a	g	GOT1
Brain_Anterior_cingulate_cortex_BA24	ENSG00000186862.17	450	0.681498	0.308521	0.00526834	0.0023827	0.00233029	-629.711	rs603424	a	g	PDZD7
Colon_Sigmoid	ENSG00000120053.10	451	0.681149	0.30842	0.00558062	0.00252455	0.00232584	56.0783	rs603424	a	g	GOT1
Esophagus_Gastroesophageal_Junction	ENSG00000155287.10	451	0.683042	0.309278	0.00369156	0.0016692	0.00231964	42.9962	rs603424	a	g	SLC25A28
Prostate	ENSG00000095539.15	451	0.68111	0.308403	0.00562352	0.00254398	0.00231929	-46.1988	rs603424	a	g	SEMA4G
Artery_Tibial	ENSG00000120053.10	451	0.683625	0.309542	0.0031111	0.00140637	0.0023158	40.1625	rs603424	a	g	GOT1
Prostate	ENSG00000107821.14	451	0.681732	0.308685	0.00500521	0.00226402	0.00231376	115.266	rs603424	a	g	KAZALD1
Liver	ENSG00000107815.7	451	0.68022	0.308	0.00652098	0.00295036	0.00230896	-160.056	rs603424	a	g	TWNK
Esophagus_Muscularis	ENSG00000198018.6	451	0.67786	0.306931	0.0088854	0.00402096	0.00230307	46.3544	rs603424	a	g	ENTPD7
Cells_Cultured_fibroblasts	ENSG00000198018.6	451	0.682454	0.309012	0.00429122	0.00194074	0.00230216	-36.2965	rs603424	a	g	ENTPD7
Pituitary	ENSG00000107566.13	451	0.68192	0.30877	0.00482752	0.00218357	0.00229891	64.976	rs603424	a	g	ERLIN1
Skin_Not_Sun_Exposed_Suprapubic	ENSG00000166136.15	451	0.672261	0.304396	0.0144869	0.0065573	0.00229875	64.0028	rs603424	a	g	NDUFB8
Artery_Aorta	ENSG00000155287.10	451	0.682181	0.308888	0.00457255	0.00206813	0.00229126	40.2786	rs603424	a	g	SLC25A28
Muscle_Skeletal	ENSG00000198018.6	451	0.681532	0.308594	0.00522394	0.00236309	0.00228706	-69.4299	rs603424	a	g	ENTPD7
Spleen	ENSG00000166136.15	449	0.682017	0.308706	0.00481389	0.00217666	0.00228702	39.7459	rs603424	a	g	NDUFB8
Breast_Mammary_Tissue	ENSG00000014919.12	451	0.682393	0.308984	0.00436421	0.00197381	0.00228452	-49.8176	rs603424	a	g	COX15
Skin_Sun_Exposed_Lower_leg	ENSG00000107819.13	451	0.681894	0.308758	0.00486462	0.00220039	0.00228383	116.647	rs603424	a	g	SFXN3
Colon_Transverse	ENSG00000235823.1	451	0.680441	0.3081	0.0063209	0.00285979	0.0022777	80.4589	rs603424	a	g	OLMALINC
Brain_Cerebellar_Hemisphere	ENSG00000095539.15	451	0.679784	0.307803	0.00698332	0.00315974	0.00226982	202.22	rs603424	a	g	SEMA4G
Heart_Atrial_Appendage	ENSG00000198018.6	451	0.682368	0.308972	0.00440503	0.00199231	0.00226209	318.374	rs603424	a	g	ENTPD7
Esophagus_Mucosa	ENSG00000235823.1	451	0.670804	0.303736	0.0159708	0.00722923	0.00226001	-59.0723	rs603424	a	g	OLMALINC
Vagina	ENSG00000107815.7	448	0.68198	0.308622	0.00491968	0.00222408	0.00225434	101.386	rs603424	a	g	TWNK
Vagina	ENSG00000107819.13	448	0.681532	0.308419	0.00536829	0.0024271	0.00225422	-397.705	rs603424	a	g	SFXN3
Pancreas	ENSG00000055950.16	451	0.680464	0.30811	0.00631753	0.00285829	0.00225019	44.8069	rs603424	a	g	MRPL43
Adipose_Visceral_Omentum	ENSG00000236308.1	451	0.682394	0.308984	0.0043919	0.00198638	0.00224279	-127.173	rs603424	a	g	RP11-316M21.7
Muscle_Skeletal	ENSG00000273476.1	451	0.682718	0.309131	0.00407009	0.00184067	0.00224101	-66.5342	rs603424	a	g	RP11-108L7.14
Brain_Hypothalamus	ENSG00000273030.1	451	0.680869	0.308294	0.00591879	0.00267776	0.00224054	171.972	rs603424	a	g	RP11-285F16.1
Artery_Tibial	ENSG00000119929.12	451	0.680201	0.307991	0.00658718	0.0029804	0.00224025	47.6246	rs603424	a	g	CUTC
Brain_Amygdala	ENSG00000120053.10	451	0.679028	0.30746	0.0077662	0.00351426	0.0022318	-104.612	rs603424	a	g	GOT1
Cells_Cultured_fibroblasts	ENSG00000166135.13	451	0.679638	0.307736	0.00715615	0.00323803	0.00223146	-77.9711	rs603424	a	g	HIF1AN
Lung	ENSG00000186862.17	451	0.680019	0.307909	0.0067823	0.00306877	0.00222181	-79.2806	rs603424	a	g	PDZD7
Adipose_Visceral_Omentum	ENSG00000107816.17	451	0.681283	0.308481	0.00552353	0.00249881	0.00221376	40.1952	rs603424	a	g	LZTS2
Brain_Cerebellar_Hemisphere	ENSG00000155287.10	451	0.681628	0.308637	0.00517975	0.00234315	0.00221167	-43.1754	rs603424	a	g	SLC25A28
Brain_Hypothalamus	ENSG00000120053.10	451	0.681887	0.308754	0.00492208	0.00222648	0.00221046	524.412	rs603424	a	g	GOT1
Lung	ENSG00000198018.6	451	0.675409	0.305822	0.0114005	0.00515989	0.00220853	-155.941	rs603424	a	g	ENTPD7
Heart_Atrial_Appendage	ENSG00000014919.12	451	0.681917	0.308768	0.00489366	0.00221361	0.00220766	-91.8812	rs603424	a	g	COX15
Nerve_Tibial	ENSG00000213341.10	451	0.676797	0.30645	0.0100142	0.00453218	0.00220667	451.929	rs603424	a	g	CHUK
Colon_Sigmoid	ENSG00000107816.17	451	0.680366	0.308066	0.00644899	0.00291787	0.00220069	-53.2439	rs603424	a	g	LZTS2
Prostate	ENSG00000107815.7	451	0.679147	0.307514	0.00766892	0.00347024	0.00219916	-81.3573	rs603424	a	g	TWNK
Lung	ENSG00000107821.14	451	0.6816	0.308625	0.00522076	0.00236174	0.00219325	-48.1459	rs603424	a	g	KAZALD1
Esophagus_Muscularis	ENSG00000055950.16	451	0.682706	0.309126	0.00411583	0.00186144	0.0021906	46.0648	rs603424	a	g	MRPL43
Liver	ENSG00000166136.15	451	0.677922	0.306959	0.00890046	0.00402789	0.00219016	-86.2909	rs603424	a	g	NDUFB8
Artery_Coronary	ENSG00000166136.15	451	0.68095	0.30833	0.00587627	0.00265856	0.00218503	43.6496	rs603424	a	g	NDUFB8
Whole_Blood	ENSG00000233690.1	451	0.678856	0.307382	0.00797059	0.00360685	0.00218467	4753.37	rs603424	a	g	EBAG9P1
Esophagus_Gastroesophageal_Junction	ENSG00000213341.10	451	0.681256	0.308469	0.00557025	0.00251999	0.00218423	41.4966	rs603424	a	g	CHUK
Brain_Nucleus_accumbens_basal_ganglia	ENSG00000155287.10	451	0.680358	0.308062	0.00647297	0.00292875	0.00217776	-136.628	rs603424	a	g	SLC25A28
Testis	ENSG00000107819.13	451	0.681125	0.30841	0.00570623	0.00258157	0.00217726	-50.0451	rs603424	a	g	SFXN3
Vagina	ENSG00000213341.10	448	0.681995	0.308628	0.00496286	0.00224371	0.00217008	-1364.53	rs603424	a	g	CHUK
Colon_Sigmoid	ENSG00000014919.12	451	0.68013	0.307959	0.00670727	0.00303484	0.00216934	-868.75	rs603424	a	g	COX15
Skin_Sun_Exposed_Lower_leg	ENSG00000235823.1	451	0.672794	0.304637	0.0140437	0.00635676	0.00216838	118.372	rs603424	a	g	OLMALINC
Thyroid	ENSG00000107566.13	451	0.683885	0.309659	0.00295299	0.00133493	0.00216831	32.6549	rs603424	a	g	ERLIN1
Thyroid	ENSG00000023839.10	451	0.679738	0.307782	0.00709973	0.00321255	0.00216759	52.708	rs603424	a	g	ABCC2
Esophagus_Mucosa	ENSG00000155287.10	451	0.684476	0.309927	0.0023634	0.00106797	0.0021664	44.2391	rs603424	a	g	SLC25A28
Pancreas	ENSG00000095539.15	451	0.681142	0.308417	0.00569687	0.00257734	0.0021659	58.8464	rs603424	a	g	SEMA4G
Heart_Atrial_Appendage	ENSG00000095539.15	451	0.68148	0.30857	0.00535982	0.00242473	0.0021658	101.358	rs603424	a	g	SEMA4G
Muscle_Skeletal	ENSG00000155287.10	451	0.675789	0.305994	0.011056	0.00500392	0.00215704	55.7206	rs603424	a	g	SLC25A28
Lung	ENSG00000119906.11	451	0.68243	0.309	0.00441637	0.00199755	0.00215587	-44.7805	rs603424	a	g	SLF2
Whole_Blood	ENSG00000198018.6	451	0.684219	0.309811	0.00262777	0.00118768	0.00215432	-48.5346	rs603424	a	g	ENTPD7
Small_Intestine_Terminal_Ileum	ENSG00000095539.15	451	0.677111	0.306592	0.00973679	0.00440661	0.00215322	170.422	rs603424	a	g	SEMA4G
Spleen	ENSG00000107821.14	449	0.682592	0.308966	0.00433396	0.00195956	0.00214926	90.9781	rs603424	a	g	KAZALD1
Colon_Sigmoid	ENSG00000213341.10	451	0.684672	0.310016	0.00217936	0.000984652	0.00214831	-45.9341	rs603424	a	g	CHUK
Brain_Hippocampus	ENSG00000186862.17	451	0.681998	0.308805	0.00485456	0.00219597	0.00214624	81.6466	rs603424	a	g	PDZD7
Colon_Sigmoid	ENSG00000119929.12	451	0.681284	0.308482	0.00556969	0.00251978	0.00214467	121.176	rs603424	a	g	CUTC
Skin_Not_Sun_Exposed_Suprapubic	ENSG00000119929.12	451	0.680652	0.308195	0.00620577	0.0028078	0.00213948	45.9183	rs603424	a	g	CUTC
Colon_Transverse	ENSG00000224934.2	451	0.677464	0.306752	0.00939499	0.00425186	0.00213765	45.0304	rs603424	a	g	RP11-441O15.3
Esophagus_Muscularis	ENSG00000099194.5	451	0.682405	0.308989	0.00446015	0.0020174	0.00212891	109.752	rs603424	a	g	SCD
Pancreas	ENSG00000224934.2	451	0.682473	0.30902	0.00439219	0.00198663	0.00212788	1599.04	rs603424	a	g	RP11-441O15.3
Artery_Coronary	ENSG00000224934.2	451	0.683233	0.309364	0.00363532	0.00164393	0.00212334	24.3141	rs603424	a	g	RP11-441O15.3
Skin_Not_Sun_Exposed_Suprapubic	ENSG00000237579.2	451	0.681725	0.308681	0.00514505	0.00232753	0.00212067	75.2746	rs603424	a	g	LINC01514
Testis	ENSG00000231188.1	451	0.678391	0.307172	0.00848001	0.00383758	0.00212002	-118.76	rs603424	a	g	RP11-34D15.2
Stomach	ENSG00000213341.10	451	0.681381	0.308526	0.00549117	0.00248425	0.00211811	38.5496	rs603424	a	g	CHUK
Brain_Cerebellum	ENSG00000107819.13	451	0.682456	0.309012	0.00442071	0.00199956	0.002112	320.677	rs603424	a	g	SFXN3
Cells_Cultured_fibroblasts	ENSG00000235823.1	451	0.679518	0.307682	0.00735986	0.0033304	0.00210928	41.7789	rs603424	a	g	OLMALINC
Esophagus_Mucosa	ENSG00000107821.14	451	0.682927	0.309225	0.00395278	0.00178769	0.00210735	-66.4019	rs603424	a	g	KAZALD1
Stomach	ENSG00000166135.13	451	0.677854	0.306929	0.00902591	0.00408477	0.00210681	228.114	rs603424	a	g	HIF1AN
Muscle_Skeletal	ENSG00000235823.1	451	0.680594	0.308169	0.00628711	0.00284466	0.0021053	50.6323	rs603424	a	g	OLMALINC
Brain_Frontal_Cortex_BA9	ENSG00000155287.10	451	0.681969	0.308792	0.00491243	0.00222222	0.00210466	74.3671	rs603424	a	g	SLC25A28
Esophagus_Muscularis	ENSG00000107821.14	451	0.682867	0.309198	0.00402176	0.00181894	0.00209391	-44.5732	rs603424	a	g	KAZALD1
Thyroid	ENSG00000095539.15	451	0.678266	0.307115	0.00862787	0.00390456	0.00208651	-32.6657	rs603424	a	g	SEMA4G
Artery_Aorta	ENSG00000198018.6	451	0.681134	0.308414	0.00576071	0.00260633	0.00208567	75.0506	rs603424	a	g	ENTPD7
Stomach	ENSG00000119929.12	451	0.682839	0.309186	0.00405546	0.00183421	0.00208499	-49.3473	rs603424	a	g	CUTC
Colon_Transverse	ENSG00000119929.12	451	0.68291	0.309218	0.00398549	0.00180252	0.00208357	55.6908	rs603424	a	g	CUTC
Pituitary	ENSG00000166135.13	451	0.681613	0.308631	0.00529149	0.00239389	0.00207055	-90.0714	rs603424	a	g	HIF1AN
Lung	ENSG00000107815.7	451	0.684422	0.309902	0.00248345	0.00112242	0.00207033	-45.0035	rs603424	a	g	TWNK
Esophagus_Muscularis	ENSG00000107819.13	451	0.679482	0.307665	0.00742607	0.00336042	0.00206648	35.0129	rs603424	a	g	SFXN3
Stomach	ENSG00000227695.5	451	0.682146	0.308872	0.00476633	0.00215611	0.00205998	-127.337	rs603424	a	g	DNMBP-AS1
Brain_Substantia_nigra	ENSG00000120053.10	450	0.68359	0.309469	0.00336512	0.00152137	0.00205419	47.8532	rs603424	a	g	GOT1
Artery_Aorta	ENSG00000107819.13	451	0.682199	0.308896	0.00471934	0.00213484	0.00205155	84.4085	rs603424	a	g	SFXN3
Muscle_Skeletal	ENSG00000095539.15	451	0.682068	0.308837	0.00485019	0.00219409	0.0020511	-82.6311	rs603424	a	g	SEMA4G
Adipose_Subcutaneous	ENSG00000213341.10	451	0.68249	0.309028	0.00442998	0.00200382	0.00204806	-44.0231	rs603424	a	g	CHUK
Adipose_Visceral_Omentum	ENSG00000119929.12	451	0.683835	0.309637	0.00308783	0.00139611	0.00204417	-22.0291	rs603424	a	g	CUTC
Stomach	ENSG00000273162.1	451	0.682439	0.309004	0.00448469	0.0020286	0.0020438	112.055	rs603424	a	g	RP11-108L7.15
Artery_Aorta	ENSG00000119929.12	451	0.682487	0.309026	0.00443732	0.00200715	0.00204277	-164.269	rs603424	a	g	CUTC
Brain_Cortex	ENSG00000166136.15	451	0.682548	0.309054	0.00438284	0.00198249	0.00203318	72.1002	rs603424	a	g	NDUFB8
Colon_Sigmoid	ENSG00000235823.1	451	0.680109	0.30795	0.00682153	0.00308672	0.00203314	107.81	rs603424	a	g	OLMALINC
Brain_Cerebellum	ENSG00000120053.10	451	0.675793	0.305995	0.0111418	0.00504292	0.00202735	259.06	rs603424	a	g	GOT1
Liver	ENSG00000107816.17	451	0.681837	0.308732	0.00509903	0.00230679	0.00202565	78.7248	rs603424	a	g	LZTS2
Thyroid	ENSG00000198018.6	451	0.682117	0.308859	0.00482314	0.00218187	0.00201879	50.542	rs603424	a	g	ENTPD7
Breast_Mammary_Tissue	ENSG00000107815.7	451	0.679057	0.307473	0.00788623	0.00356883	0.00201488	208.92	rs603424	a	g	TWNK
Skin_Not_Sun_Exposed_Suprapubic	ENSG00000236308.1	451	0.681153	0.308422	0.00579244	0.00262077	0.00201128	-366.467	rs603424	a	g	RP11-316M21.7
Breast_Mammary_Tissue	ENSG00000107816.17	451	0.677268	0.306663	0.00967727	0.00437981	0.00201121	64.5433	rs603424	a	g	LZTS2
Breast_Mammary_Tissue	ENSG00000224934.2	451	0.683079	0.309294	0.00387042	0.0017505	0.00200551	-45.1224	rs603424	a	g	RP11-441O15.3
Esophagus_Gastroesophageal_Junction	ENSG00000107821.14	451	0.682215	0.308903	0.00473429	0.00214165	0.00200526	23.5629	rs603424	a	g	KAZALD1
Liver	ENSG00000107566.13	451	0.68305	0.309281	0.00390006	0.00176392	0.00200457	115.145	rs603424	a	g	ERLIN1
Skin_Sun_Exposed_Lower_leg	ENSG00000107821.14	451	0.68331	0.309399	0.00364051	0.0016464	0.00200371	-34.7414	rs603424	a	g	KAZALD1
Adipose_Visceral_Omentum	ENSG00000120053.10	451	0.682775	0.309157	0.00418069	0.001891	0.00199705	46.0236	rs603424	a	g	GOT1
Colon_Sigmoid	ENSG00000107815.7	451	0.683408	0.309443	0.0035493	0.00160511	0.00199426	-59.597	rs603424	a	g	TWNK
Adipose_Visceral_Omentum	ENSG00000014919.12	451	0.677539	0.306786	0.00942	0.00426333	0.00199135	79.429	rs603424	a	g	COX15
Brain_Hippocampus	ENSG00000107816.17	451	0.683114	0.30931	0.0038554	0.00174373	0.00197703	44.1956	rs603424	a	g	LZTS2
Brain_Spinal_cord_cervical_c-1	ENSG00000166136.15	451	0.679889	0.30785	0.00708303	0.00320519	0.00197224	142.642	rs603424	a	g	NDUFB8
Skin_Not_Sun_Exposed_Suprapubic	ENSG00000107554.16	451	0.683436	0.309456	0.00353869	0.00160033	0.00196915	30.5578	rs603424	a	g	DNMBP
Adipose_Visceral_Omentum	ENSG00000155287.10	451	0.683501	0.309485	0.00347595	0.00157192	0.00196633	-38.4533	rs603424	a	g	SLC25A28
Stomach	ENSG00000107821.14	451	0.683498	0.309484	0.00347924	0.00157341	0.00196509	-54.526	rs603424	a	g	KAZALD1
Stomach	ENSG00000198018.6	451	0.681653	0.308649	0.00532854	0.00241077	0.00195913	-64.2902	rs603424	a	g	ENTPD7
Skin_Not_Sun_Exposed_Suprapubic	ENSG00000107815.7	451	0.683331	0.309408	0.00365682	0.00165384	0.00195056	-47.7458	rs603424	a	g	TWNK
Colon_Transverse	ENSG00000014919.12	451	0.681927	0.308773	0.00506754	0.00229261	0.00193947	52.8469	rs603424	a	g	COX15
Heart_Atrial_Appendage	ENSG00000107819.13	451	0.681826	0.308727	0.00516911	0.00233861	0.00193857	-67.9811	rs603424	a	g	SFXN3
Muscle_Skeletal	ENSG00000023839.10	451	0.677828	0.306917	0.00916789	0.00414923	0.00193844	-43.0621	rs603424	a	g	ABCC2
Cells_Cultured_fibroblasts	ENSG00000095539.15	451	0.682487	0.309026	0.00450897	0.0020397	0.00193813	-48.1134	rs603424	a	g	SEMA4G
Brain_Cerebellar_Hemisphere	ENSG00000055950.16	451	0.6826	0.309077	0.00439814	0.00198952	0.00193483	53.1077	rs603424	a	g	MRPL43
Colon_Transverse	ENSG00000227695.5	451	0.681157	0.308424	0.00584614	0.00264517	0.00192789	682.084	rs603424	a	g	DNMBP-AS1
Whole_Blood	ENSG00000236308.1	451	0.683128	0.309317	0.00387926	0.00175459	0.00192172	129.177	rs603424	a	g	RP11-316M21.7
Adipose_Subcutaneous	ENSG00000186862.17	451	0.677437	0.30674	0.00957089	0.00433173	0.0019213	-137.294	rs603424	a	g	PDZD7
Lung	ENSG00000055950.16	451	0.683229	0.309362	0.00378619	0.00171246	0.00190981	56.0898	rs603424	a	g	MRPL43
Testis	ENSG00000213341.10	451	0.681645	0.308645	0.00537324	0.00243107	0.00190551	94.7486	rs603424	a	g	CHUK
Colon_Sigmoid	ENSG00000107821.14	451	0.682332	0.308956	0.00468953	0.00212149	0.00190055	-134.982	rs603424	a	g	KAZALD1
Brain_Hypothalamus	ENSG00000107816.17	451	0.683807	0.309624	0.00322722	0.00145938	0.00188196	90.5207	rs603424	a	g	LZTS2
Artery_Tibial	ENSG00000186862.17	451	0.681737	0.308687	0.00529978	0.00239783	0.00187809	99.9342	rs603424	a	g	PDZD7
Heart_Atrial_Appendage	ENSG00000107821.14	451	0.683839	0.309638	0.00320321	0.00144852	0.00187086	-89.1474	rs603424	a	g	KAZALD1
Brain_Nucleus_accumbens_basal_ganglia	ENSG00000224934.2	451	0.68345	0.309462	0.00359412	0.00162553	0.00186799	-119.768	rs603424	a	g	RP11-441O15.3
Heart_Left_Ventricle	ENSG00000224934.2	451	0.679932	0.307869	0.00711299	0.00321885	0.0018674	430.26	rs603424	a	g	RP11-441O15.3
Adipose_Visceral_Omentum	ENSG00000198018.6	451	0.682836	0.309184	0.00421698	0.00190757	0.00185542	-69.0832	rs603424	a	g	ENTPD7
Adrenal_Gland	ENSG00000014919.12	451	0.68282	0.309177	0.00423316	0.0019149	0.00185522	-76.9778	rs603424	a	g	COX15
Artery_Tibial	ENSG00000198018.6	451	0.681095	0.308396	0.00595817	0.00269597	0.00185511	65.2885	rs603424	a	g	ENTPD7
Heart_Left_Ventricle	ENSG00000055950.16	451	0.683557	0.309511	0.00350084	0.00158331	0.00184828	102.089	rs603424	a	g	MRPL43
Brain_Putamen_basal_ganglia	ENSG00000120053.10	451	0.678289	0.307125	0.00877338	0.0039707	0.00184171	140.485	rs603424	a	g	GOT1
Brain_Hippocampus	ENSG00000166136.15	451	0.682989	0.309253	0.00407461	0.00184312	0.00184037	76.8024	rs603424	a	g	NDUFB8
Brain_Caudate_basal_ganglia	ENSG00000186862.17	451	0.682541	0.309051	0.00452528	0.00204718	0.0018351	-139.342	rs603424	a	g	PDZD7
Artery_Aorta	ENSG00000235823.1	451	0.681848	0.308737	0.00522406	0.0023636	0.00182779	-117.545	rs603424	a	g	OLMALINC
Whole_Blood	ENSG00000107554.16	451	0.682989	0.309253	0.00408838	0.00184938	0.00182014	-88.5117	rs603424	a	g	DNMBP
Muscle_Skeletal	ENSG00000107816.17	451	0.684984	0.310157	0.00209523	0.000946891	0.00181694	-49.3874	rs603424	a	g	LZTS2
Esophagus_Muscularis	ENSG00000213341.10	451	0.681597	0.308624	0.00548298	0.00248085	0.00181515	162.236	rs603424	a	g	CHUK
Heart_Left_Ventricle	ENSG00000120053.10	451	0.68229	0.308937	0.0047996	0.00217143	0.00180118	45.5669	rs603424	a	g	GOT1
Heart_Left_Ventricle	ENSG00000119906.11	451	0.682101	0.308852	0.00498921	0.00225729	0.00180067	-516.085	rs603424	a	g	SLF2
Artery_Aorta	ENSG00000120053.10	451	0.682426	0.308998	0.00466985	0.00211269	0.00179347	-348.977	rs603424	a	g	GOT1
Breast_Mammary_Tissue	ENSG00000119906.11	451	0.683663	0.309559	0.00343321	0.00155275	0.00179264	-75.1599	rs603424	a	g	SLF2
Artery_Tibial	ENSG00000155287.10	451	0.682901	0.309214	0.00419551	0.00189791	0.00179125	57.6986	rs603424	a	g	SLC25A28
Esophagus_Muscularis	ENSG00000095539.15	451	0.683445	0.30946	0.00365278	0.00165217	0.00178937	101.593	rs603424	a	g	SEMA4G
Whole_Blood	ENSG00000095539.15	451	0.683568	0.309516	0.0035311	0.00159707	0.00178872	1070.9	rs603424	a	g	SEMA4G
Skin_Not_Sun_Exposed_Suprapubic	ENSG00000107819.13	451	0.682405	0.308989	0.00469385	0.00212356	0.00178798	-85.8125	rs603424	a	g	SFXN3
Skin_Not_Sun_Exposed_Suprapubic	ENSG00000224934.2	451	0.679618	0.307727	0.00748081	0.00338548	0.00178797	115.833	rs603424	a	g	RP11-441O15.3
Heart_Left_Ventricle	ENSG00000107566.13	451	0.684017	0.309719	0.00308334	0.00139433	0.00178681	64.0219	rs603424	a	g	ERLIN1
Heart_Atrial_Appendage	ENSG00000155287.10	451	0.682087	0.308845	0.00501262	0.0022679	0.00178672	-108.947	rs603424	a	g	SLC25A28
Brain_Cerebellum	ENSG00000224934.2	451	0.682266	0.308926	0.00483514	0.00218754	0.00178505	-1193.97	rs603424	a	g	RP11-441O15.3
Colon_Transverse	ENSG00000107554.16	451	0.683837	0.309638	0.00326458	0.0014764	0.00178408	208.165	rs603424	a	g	DNMBP
Esophagus_Mucosa	ENSG00000119906.11	451	0.683143	0.309323	0.0039626	0.00179246	0.00177831	-56.0129	rs603424	a	g	SLF2
Esophagus_Muscularis	ENSG00000119929.12	451	0.681276	0.308478	0.00584318	0.002644	0.00175946	382.974	rs603424	a	g	CUTC
Colon_Transverse	ENSG00000198018.6	451	0.680709	0.308221	0.00641245	0.00290176	0.00175614	-234.552	rs603424	a	g	ENTPD7
Artery_Aorta	ENSG00000014919.12	451	0.682437	0.309004	0.00469012	0.00212191	0.00174775	98.4559	rs603424	a	g	COX15
Adipose_Subcutaneous	ENSG00000198018.6	451	0.683045	0.309279	0.00408489	0.00184787	0.00174315	-152.379	rs603424	a	g	ENTPD7
Pancreas	ENSG00000213341.10	451	0.683272	0.309382	0.00385955	0.00174584	0.00174138	114.14	rs603424	a	g	CHUK
Whole_Blood	ENSG00000235823.1	451	0.683177	0.309339	0.00395937	0.00179105	0.00173322	259.857	rs603424	a	g	OLMALINC
Adipose_Visceral_Omentum	ENSG00000107566.13	451	0.683724	0.309586	0.00341666	0.00154531	0.00172817	67.9179	rs603424	a	g	ERLIN1
Heart_Left_Ventricle	ENSG00000119929.12	451	0.683287	0.309389	0.00385414	0.00174341	0.00172705	57.1179	rs603424	a	g	CUTC
Nerve_Tibial	ENSG00000119929.12	451	0.681367	0.308519	0.00578021	0.00261553	0.00171852	136.024	rs603424	a	g	CUTC
Cells_Cultured_fibroblasts	ENSG00000055950.16	451	0.683525	0.309496	0.00362756	0.00164083	0.00171069	50.492	rs603424	a	g	MRPL43
Esophagus_Mucosa	ENSG00000095539.15	451	0.681481	0.308571	0.00567181	0.00256645	0.00170962	-267.973	rs603424	a	g	SEMA4G
Adipose_Subcutaneous	ENSG00000120053.10	451	0.683338	0.309411	0.00382831	0.00173175	0.001691	187.481	rs603424	a	g	GOT1
Artery_Aorta	ENSG00000055950.16	451	0.683504	0.309487	0.00366545	0.00165801	0.00168603	-115.8	rs603424	a	g	MRPL43
Esophagus_Muscularis	ENSG00000119906.11	451	0.68419	0.309797	0.00298395	0.00134944	0.00167909	60.2774	rs603424	a	g	SLF2
Adipose_Subcutaneous	ENSG00000224934.2	451	0.681786	0.308709	0.00539007	0.00243892	0.00167656	-194.645	rs603424	a	g	RP11-441O15.3
Esophagus_Mucosa	ENSG00000107566.13	451	0.682174	0.308884	0.00500956	0.00226664	0.00166579	-66.3963	rs603424	a	g	ERLIN1
Heart_Atrial_Appendage	ENSG00000119906.11	451	0.684192	0.309798	0.00299252	0.00135333	0.00166365	-65.7808	rs603424	a	g	SLF2
Esophagus_Gastroesophageal_Junction	ENSG00000107819.13	451	0.679685	0.307757	0.00750523	0.00339667	0.00165614	-343.817	rs603424	a	g	SFXN3
Lung	ENSG00000107819.13	451	0.6841	0.309757	0.00309028	0.00139761	0.00165585	-46.0885	rs603424	a	g	SFXN3
Muscle_Skeletal	ENSG00000120053.10	451	0.681676	0.308659	0.00551409	0.00249509	0.00165579	-42.872	rs603424	a	g	GOT1
Artery_Aorta	ENSG00000119906.11	451	0.682428	0.309	0.00476639	0.00215655	0.00164888	-70.3555	rs603424	a	g	SLF2
Breast_Mammary_Tissue	ENSG00000107566.13	451	0.682443	0.309006	0.00476023	0.00215377	0.00163638	85.7703	rs603424	a	g	ERLIN1
Testis	ENSG00000166136.15	451	0.684546	0.309959	0.00265815	0.00120196	0.00163529	-91.2641	rs603424	a	g	NDUFB8
Adipose_Subcutaneous	ENSG00000119906.11	451	0.682908	0.309217	0.00430131	0.00194598	0.00162832	67.984	rs603424	a	g	SLF2
Lung	ENSG00000213341.10	451	0.685257	0.31028	0.00195337	0.000882849	0.00162686	-53.3776	rs603424	a	g	CHUK
Colon_Sigmoid	ENSG00000155287.10	451	0.682971	0.309246	0.00423994	0.0019182	0.00162495	167.708	rs603424	a	g	SLC25A28
Lung	ENSG00000095539.15	451	0.683874	0.309654	0.00334136	0.00151133	0.00161868	48.03	rs603424	a	g	SEMA4G
Adipose_Visceral_Omentum	ENSG00000095539.15	451	0.681763	0.308699	0.00545413	0.00246798	0.0016162	469.957	rs603424	a	g	SEMA4G
Brain_Frontal_Cortex_BA9	ENSG00000120053.10	451	0.680658	0.308198	0.00656235	0.00296979	0.00161197	128.882	rs603424	a	g	GOT1
Cells_Cultured_fibroblasts	ENSG00000023839.10	451	0.684991	0.31016	0.00223254	0.00100928	0.00160668	67.87	rs603424	a	g	ABCC2
Artery_Tibial	ENSG00000107815.7	451	0.683417	0.309447	0.00380806	0.00172266	0.00160551	110.405	rs603424	a	g	TWNK
Lung	ENSG00000166135.13	451	0.674295	0.305317	0.0129345	0.00585507	0.00159857	598.941	rs603424	a	g	HIF1AN
Esophagus_Mucosa	ENSG00000107816.17	451	0.685078	0.3102	0.00215584	0.000974563	0.00159178	-20.5555	rs603424	a	g	LZTS2
Skin_Sun_Exposed_Lower_leg	ENSG00000166136.15	451	0.682207	0.308899	0.00502754	0.00227485	0.00159174	81.9917	rs603424	a	g	NDUFB8
Breast_Mammary_Tissue	ENSG00000119929.12	451	0.682735	0.309139	0.00449972	0.00203586	0.00159114	59.6155	rs603424	a	g	CUTC
Colon_Sigmoid	ENSG00000166136.15	451	0.680766	0.308247	0.00646932	0.00292768	0.00158986	165.386	rs603424	a	g	NDUFB8
Skin_Sun_Exposed_Lower_leg	ENSG00000107815.7	451	0.681605	0.308627	0.00563645	0.00255057	0.00158173	-327.555	rs603424	a	g	TWNK
Muscle_Skeletal	ENSG00000107566.13	451	0.684392	0.309889	0.00284966	0.00128873	0.00158056	-64.537	rs603424	a	g	ERLIN1
Cells_Cultured_fibroblasts	ENSG00000273162.1	451	0.682653	0.309102	0.00459107	0.00207724	0.0015767	-303.935	rs603424	a	g	RP11-108L7.15
Esophagus_Mucosa	ENSG00000055950.16	451	0.683587	0.309524	0.00365913	0.00165526	0.00157491	76.9938	rs603424	a	g	MRPL43
Artery_Tibial	ENSG00000055950.16	451	0.677865	0.306933	0.0093822	0.00424664	0.00157313	-82.5559	rs603424	a	g	MRPL43
Breast_Mammary_Tissue	ENSG00000213341.10	451	0.684612	0.309989	0.00263607	0.00119202	0.00157111	50.6703	rs603424	a	g	CHUK
Stomach	ENSG00000095539.15	451	0.684944	0.310139	0.002305	0.00104212	0.00156992	67.2545	rs603424	a	g	SEMA4G
Lung	ENSG00000107816.17	451	0.684608	0.309987	0.00264183	0.00119464	0.00156863	52.7929	rs603424	a	g	LZTS2
Whole_Blood	ENSG00000155287.10	451	0.685342	0.310319	0.00191703	0.000866466	0.00155613	-45.885	rs603424	a	g	SLC25A28
Adipose_Visceral_Omentum	ENSG00000166136.15	451	0.684549	0.30996	0.0027122	0.00122652	0.00155241	48.0235	rs603424	a	g	NDUFB8
Skin_Not_Sun_Exposed_Suprapubic	ENSG00000198018.6	451	0.682996	0.309257	0.0042665	0.0019303	0.00154993	151.954	rs603424	a	g	ENTPD7
Artery_Tibial	ENSG00000119906.11	451	0.678942	0.307421	0.00832245	0.00376681	0.00154798	-364.281	rs603424	a	g	SLF2
Colon_Sigmoid	ENSG00000055950.16	451	0.683459	0.309466	0.00380779	0.0017226	0.00154466	-114.484	rs603424	a	g	MRPL43
Artery_Tibial	ENSG00000224934.2	451	0.684173	0.30979	0.00309548	0.00140007	0.00154234	-61.7357	rs603424	a	g	RP11-441O15.3
Esophagus_Mucosa	ENSG00000198018.6	451	0.683687	0.30957	0.00358387	0.00162122	0.00153786	76.4612	rs603424	a	g	ENTPD7
Whole_Blood	ENSG00000107819.13	451	0.684475	0.309926	0.00279652	0.00126471	0.00153741	-52.1533	rs603424	a	g	SFXN3
Esophagus_Gastroesophageal_Junction	ENSG00000055950.16	451	0.684265	0.309831	0.00300852	0.00136071	0.00153454	105.675	rs603424	a	g	MRPL43
Artery_Tibial	ENSG00000213341.10	451	0.684851	0.310097	0.00242329	0.00109572	0.00153354	58.5979	rs603424	a	g	CHUK
Brain_Hippocampus	ENSG00000119906.11	451	0.684031	0.309725	0.00324584	0.00146817	0.00152964	-913.513	rs603424	a	g	SLF2
Esophagus_Gastroesophageal_Junction	ENSG00000166136.15	451	0.683733	0.309591	0.00354709	0.00160458	0.00152424	169.977	rs603424	a	g	NDUFB8
Muscle_Skeletal	ENSG00000107821.14	451	0.684715	0.310035	0.00256809	0.0011613	0.00152045	57.2513	rs603424	a	g	KAZALD1
Adipose_Subcutaneous	ENSG00000107819.13	451	0.684347	0.309868	0.00294132	0.0013303	0.00151332	36.7024	rs603424	a	g	SFXN3
Breast_Mammary_Tissue	ENSG00000055950.16	451	0.684198	0.309801	0.00309075	0.00139796	0.00151198	-257.629	rs603424	a	g	MRPL43
Stomach	ENSG00000166136.15	451	0.684344	0.309867	0.00294558	0.00133223	0.00151065	77.1362	rs603424	a	g	NDUFB8
Artery_Tibial	ENSG00000107819.13	451	0.683116	0.309311	0.00417524	0.00188902	0.00150857	103.195	rs603424	a	g	SFXN3
Esophagus_Mucosa	ENSG00000120053.10	451	0.685353	0.310324	0.00194661	0.000879919	0.00149634	59.9663	rs603424	a	g	GOT1
Testis	ENSG00000014919.12	451	0.683802	0.309622	0.00349796	0.00158236	0.00149539	65.8401	rs603424	a	g	COX15
Esophagus_Muscularis	ENSG00000224934.2	451	0.681629	0.308638	0.0056734	0.00256739	0.00149261	84.4789	rs603424	a	g	RP11-441O15.3
Brain_Anterior_cingulate_cortex_BA24	ENSG00000120053.10	450	0.684632	0.30994	0.0027112	0.0012259	0.00149081	53.2705	rs603424	a	g	GOT1
Breast_Mammary_Tissue	ENSG00000166135.13	451	0.684106	0.30976	0.00321724	0.00145529	0.00146162	-84.002	rs603424	a	g	HIF1AN
Skin_Sun_Exposed_Lower_leg	ENSG00000014919.12	451	0.684129	0.30977	0.00319672	0.001446	0.00145888	-132.685	rs603424	a	g	COX15
Artery_Aorta	ENSG00000107816.17	451	0.683738	0.309593	0.00359105	0.00162455	0.00145296	136.921	rs603424	a	g	LZTS2
Adipose_Visceral_Omentum	ENSG00000224934.2	451	0.684138	0.309774	0.00319179	0.00144377	0.00145294	-173.356	rs603424	a	g	RP11-441O15.3
Whole_Blood	ENSG00000099194.5	451	0.684305	0.30985	0.00302619	0.00136879	0.00145034	66.8329	rs603424	a	g	SCD
Skin_Sun_Exposed_Lower_leg	ENSG00000213341.10	451	0.681851	0.308739	0.00548362	0.00248151	0.00144491	-107.002	rs603424	a	g	CHUK
Muscle_Skeletal	ENSG00000107819.13	451	0.682598	0.309077	0.00474442	0.00214681	0.00143411	2293.83	rs603424	a	g	SFXN3
Heart_Atrial_Appendage	ENSG00000119929.12	451	0.684501	0.309938	0.00284283	0.00128579	0.00143174	-152.834	rs603424	a	g	CUTC
Skin_Not_Sun_Exposed_Suprapubic	ENSG00000155287.10	451	0.684039	0.309729	0.00331264	0.00149853	0.00142061	66.0159	rs603424	a	g	SLC25A28
Thyroid	ENSG00000107819.13	451	0.683788	0.309616	0.00356595	0.00161322	0.00141687	-5562.85	rs603424	a	g	SFXN3
Esophagus_Muscularis	ENSG00000107815.7	451	0.685025	0.310175	0.00233209	0.00105454	0.00141309	-57.7938	rs603424	a	g	TWNK
Colon_Transverse	ENSG00000155287.10	451	0.684893	0.310116	0.00246451	0.0011145	0.00141214	-165.897	rs603424	a	g	SLC25A28
Skin_Not_Sun_Exposed_Suprapubic	ENSG00000107816.17	451	0.684133	0.309771	0.0032282	0.0014603	0.00140752	-218.217	rs603424	a	g	LZTS2
Colon_Transverse	ENSG00000095539.15	451	0.68445	0.309915	0.00291174	0.00131701	0.00140552	120.516	rs603424	a	g	SEMA4G
Thyroid	ENSG00000119906.11	451	0.684695	0.310026	0.00266971	0.00120743	0.00140238	-86.2934	rs603424	a	g	SLF2
Heart_Atrial_Appendage	ENSG00000107816.17	451	0.684566	0.309968	0.00279894	0.00126594	0.001402	1156.16	rs603424	a	g	LZTS2
Colon_Transverse	ENSG00000107819.13	451	0.684574	0.309971	0.00279094	0.00126232	0.00140191	309.49	rs603424	a	g	SFXN3
Thyroid	ENSG00000224934.2	451	0.684484	0.30993	0.00288156	0.00130335	0.0014012	65.3334	rs603424	a	g	RP11-441O15.3
Colon_Transverse	ENSG00000107815.7	451	0.683884	0.309659	0.00348635	0.00157721	0.00139373	1299.35	rs603424	a	g	TWNK
Muscle_Skeletal	ENSG00000213341.10	451	0.682801	0.309168	0.0045751	0.00207019	0.00138541	73.9788	rs603424	a	g	CHUK
Muscle_Skeletal	ENSG00000014919.12	451	0.682171	0.308883	0.00521221	0.00235868	0.00137537	-1286.95	rs603424	a	g	COX15
Thyroid	ENSG00000107816.17	451	0.683298	0.309393	0.00408561	0.00184856	0.0013749	68.5956	rs603424	a	g	LZTS2
Colon_Transverse	ENSG00000107816.17	451	0.685308	0.310304	0.0020762	0.000938719	0.00137312	-70.7281	rs603424	a	g	LZTS2
Adipose_Subcutaneous	ENSG00000107815.7	451	0.684734	0.310044	0.00265321	0.00119999	0.0013694	-62.951	rs603424	a	g	TWNK
Thyroid	ENSG00000055950.16	451	0.684584	0.309976	0.00280916	0.00127061	0.00136094	-81.7785	rs603424	a	g	MRPL43
Esophagus_Mucosa	ENSG00000166136.15	451	0.684703	0.31003	0.00268999	0.00121665	0.00136053	107.351	rs603424	a	g	NDUFB8
Skin_Sun_Exposed_Lower_leg	ENSG00000107554.16	451	0.684532	0.309952	0.00286679	0.00129672	0.00135166	71.0124	rs603424	a	g	DNMBP
Muscle_Skeletal	ENSG00000224934.2	451	0.684451	0.309916	0.00295765	0.00133787	0.00133797	-751.262	rs603424	a	g	RP11-441O15.3
Nerve_Tibial	ENSG00000120053.10	451	0.684692	0.310025	0.00272564	0.00123283	0.00132492	-766.722	rs603424	a	g	GOT1
Heart_Left_Ventricle	ENSG00000107816.17	451	0.683723	0.309586	0.00369664	0.00167249	0.00132193	-108.643	rs603424	a	g	LZTS2
Skin_Sun_Exposed_Lower_leg	ENSG00000155287.10	451	0.684792	0.31007	0.00262947	0.00118929	0.0013189	75.9011	rs603424	a	g	SLC25A28
Heart_Left_Ventricle	ENSG00000166136.15	451	0.68399	0.309707	0.00343799	0.00155539	0.00130962	114.137	rs603424	a	g	NDUFB8
Heart_Left_Ventricle	ENSG00000155287.10	451	0.684993	0.310161	0.00243628	0.00110183	0.00130719	217.65	rs603424	a	g	SLC25A28
Testis	ENSG00000107816.17	451	0.683136	0.30932	0.00429369	0.00194285	0.00130665	194.931	rs603424	a	g	LZTS2
Heart_Left_Ventricle	ENSG00000014919.12	451	0.684043	0.309731	0.00338741	0.00153249	0.00130654	332.222	rs603424	a	g	COX15
Lung	ENSG00000120053.10	451	0.684317	0.309855	0.00312063	0.00141171	0.0012962	-69.74	rs603424	a	g	GOT1
Testis	ENSG00000237579.2	451	0.685369	0.310331	0.00207062	0.000936274	0.00129278	95.3293	rs603424	a	g	LINC01514
Heart_Left_Ventricle	ENSG00000107815.7	451	0.68402	0.309721	0.00342043	0.00154746	0.00129105	620.121	rs603424	a	g	TWNK
Esophagus_Mucosa	ENSG00000107815.7	451	0.685267	0.310285	0.00217926	0.000985471	0.00128391	-864.926	rs603424	a	g	TWNK
Testis	ENSG00000119929.12	451	0.684504	0.30994	0.00294261	0.00133112	0.00128231	-1209.64	rs603424	a	g	CUTC
Lung	ENSG00000155287.10	451	0.684662	0.310011	0.00279221	0.00126303	0.00127201	75.937	rs603424	a	g	SLC25A28
Thyroid	ENSG00000107815.7	451	0.684937	0.310136	0.0025246	0.00114186	0.0012603	-90.3596	rs603424	a	g	TWNK
Adipose_Visceral_Omentum	ENSG00000107815.7	451	0.685478	0.31038	0.00198982	0.000899726	0.00125246	-56.8849	rs603424	a	g	TWNK
Muscle_Skeletal	ENSG00000119906.11	451	0.684246	0.309823	0.00322837	0.00146054	0.0012427	61.8492	rs603424	a	g	SLF2
Brain_Cerebellar_Hemisphere	ENSG00000120053.10	451	0.685074	0.310198	0.00240365	0.00108712	0.00123703	-104.997	rs603424	a	g	GOT1
Skin_Not_Sun_Exposed_Suprapubic	ENSG00000055950.16	451	0.68467	0.310015	0.00280949	0.00127088	0.00123473	600.653	rs603424	a	g	MRPL43
Adipose_Visceral_Omentum	ENSG00000055950.16	451	0.685307	0.310303	0.00217386	0.000983081	0.00123225	126.014	rs603424	a	g	MRPL43
Testis	ENSG00000119906.11	451	0.684689	0.310023	0.00279783	0.00126562	0.0012241	110.845	rs603424	a	g	SLF2
Skin_Sun_Exposed_Lower_leg	ENSG00000095539.15	451	0.685085	0.310203	0.00240319	0.00108693	0.00122181	219.171	rs603424	a	g	SEMA4G
Whole_Blood	ENSG00000055950.16	451	0.68483	0.310087	0.00266135	0.00120383	0.00121753	74.9558	rs603424	a	g	MRPL43
Skin_Sun_Exposed_Lower_leg	ENSG00000107816.17	451	0.68445	0.309915	0.00304465	0.00137739	0.00121305	-146.359	rs603424	a	g	LZTS2
Esophagus_Gastroesophageal_Junction	ENSG00000224934.2	451	0.68483	0.310087	0.00266494	0.00120546	0.00121254	405.657	rs603424	a	g	RP11-441O15.3
Nerve_Tibial	ENSG00000166136.15	451	0.684046	0.309732	0.00346789	0.00156906	0.00118492	157.838	rs603424	a	g	NDUFB8
Nerve_Tibial	ENSG00000119906.11	451	0.684721	0.310038	0.0027965	0.00126506	0.0011797	-122.323	rs603424	a	g	SLF2
Testis	ENSG00000120053.10	451	0.685174	0.310243	0.00235308	0.0010643	0.00116559	121.682	rs603424	a	g	GOT1
Colon_Transverse	ENSG00000107566.13	451	0.685001	0.310164	0.0025296	0.00114423	0.00116124	159.036	rs603424	a	g	ERLIN1
Brain_Caudate_basal_ganglia	ENSG00000120053.10	451	0.684855	0.310098	0.00267697	0.00121096	0.00115909	80.2665	rs603424	a	g	GOT1
Cells_Cultured_fibroblasts	ENSG00000107815.7	451	0.686067	0.310648	0.00146582	0.00066256	0.00115672	-84.0886	rs603424	a	g	TWNK
Adipose_Visceral_Omentum	ENSG00000166135.13	451	0.684154	0.309781	0.00338195	0.00153018	0.00115289	-181.444	rs603424	a	g	HIF1AN
Skin_Not_Sun_Exposed_Suprapubic	ENSG00000107566.13	451	0.685301	0.3103	0.00224318	0.00101456	0.00114147	149.708	rs603424	a	g	ERLIN1
Lung	ENSG00000224934.2	451	0.68518	0.310246	0.00236984	0.00107192	0.00113232	398.164	rs603424	a	g	RP11-441O15.3
Heart_Atrial_Appendage	ENSG00000166136.15	451	0.684601	0.309984	0.00295543	0.00133708	0.0011226	166.44	rs603424	a	g	NDUFB8
Nerve_Tibial	ENSG00000107815.7	451	0.685282	0.310292	0.00228253	0.0010324	0.00111097	5527.87	rs603424	a	g	TWNK
Colon_Transverse	ENSG00000120053.10	451	0.684959	0.310146	0.00261201	0.0011816	0.00110136	-223.876	rs603424	a	g	GOT1
Artery_Tibial	ENSG00000107816.17	451	0.684582	0.309975	0.00299747	0.00135615	0.00108929	288.407	rs603424	a	g	LZTS2
Artery_Aorta	ENSG00000213341.10	451	0.684463	0.309921	0.0031272	0.00141491	0.00107369	-84.1668	rs603424	a	g	CHUK
Whole_Blood	ENSG00000119929.12	451	0.684301	0.309848	0.00330969	0.00149757	0.00104358	-2272.22	rs603424	a	g	CUTC
Muscle_Skeletal	ENSG00000055950.16	451	0.68514	0.310228	0.00248057	0.00112216	0.001029	-152.244	rs603424	a	g	MRPL43
Adipose_Visceral_Omentum	ENSG00000213341.10	451	0.684533	0.309953	0.00308947	0.00139787	0.00102682	526.808	rs603424	a	g	CHUK
Whole_Blood	ENSG00000120053.10	451	0.685349	0.310322	0.00227412	0.00102868	0.00102541	162.621	rs603424	a	g	GOT1
Muscle_Skeletal	ENSG00000107815.7	451	0.685633	0.310451	0.00199735	0.000903373	0.0010154	32.2026	rs603424	a	g	TWNK
Muscle_Skeletal	ENSG00000166136.15	451	0.685351	0.310323	0.00229153	0.0010366	0.000997908	-113.272	rs603424	a	g	NDUFB8
Muscle_Skeletal	ENSG00000196072.11	451	0.685671	0.310468	0.00197408	0.000892858	0.000993605	-95.2636	rs603424	a	g	BLOC1S2
Muscle_Skeletal	ENSG00000119929.12	451	0.684677	0.310018	0.00303105	0.00137154	0.000902222	-385.412	rs603424	a	g	CUTC
Cells_Cultured_fibroblasts	ENSG00000166136.15	451	0.685232	0.310269	0.0024847	0.00112417	0.000890124	210.112	rs603424	a	g	NDUFB8
Artery_Tibial	ENSG00000166136.15	451	0.686213	0.310713	0.00156571	0.000708146	0.000799726	220.843	rs603424	a	g	NDUFB8
Whole_Blood	ENSG00000213341.10	451	0.686016	0.310624	0.00189895	0.000859233	0.000601361	623.877	rs603424	a	g	CHUK

## Sheet: SMR
Supplementary Table 4: SMR results
Significant results (p_SMR<1E-3, p_HEIDI>0.05) are marked in bold
Tissue	Probe Ensemble ID	ProbeChr	Gene Name	Probe_bp	targetSNP	targetSNP_chr	targetSNP_bp	A1	A2	Freq	b_GWAS	se_GWAS	p_GWAS	b_eQTL	se_eQTL	p_eQTL	b_SMR	se_SMR	p_SMR	p_HEIDI
Adipose_Visceral_Omentum	ENSG00000099194	10	SCD	102106881	rs603424	10	102075479	A	G	0.285256	-1.9361	0.4158	3.212e-06	-0.241342	0.0383437	3.09049e-10	8.02223	2.14307	0.000181593	0.314498
Adipose_Subcutaneous	ENSG00000099194	10	SCD	102106881	rs603424	10	102075479	A	G	0.285256	-1.9361	0.4158	3.212e-06	-0.244574	0.0391818	4.31929e-10	7.91621	2.12101	0.000189755	0.0335918
Brain_Frontal_Cortex_BA9	ENSG00000107593	10	PKD2L1	102047903	rs603424	10	102075479	A	G	0.285256	-1.9361	0.4158	3.212e-06	0.386717	0.0804558	1.53538e-06	-5.0065	1.49699	0.000824681	0.643677
Breast_Mammary_Tissue	ENSG00000099194	10	SCD	102106881	rs603424	10	102075479	A	G	0.285256	-1.9361	0.4158	3.212e-06	-0.219791	0.0497466	9.95215e-06	8.80882	2.74845	0.00135053	0.00170622
Testis	ENSG00000107593	10	PKD2L1	102047903	rs603424	10	102075479	A	G	0.285256	-1.9361	0.4158	3.212e-06	-0.205167	0.0490352	2.86327e-05	9.4367	3.03217	0.001857	0.22392
Brain_Cerebellar_Hemisphere	ENSG00000107554	10	DNMBP	101635334	rs603424	10	102075479	A	G	0.285256	-1.9361	0.4158	3.212e-06	0.348023	0.0883388	8.16041e-05	-5.56314	1.84971	0.00263344	0.303106
Nerve_Tibial	ENSG00000099194	10	SCD	102106881	rs603424	10	102075479	A	G	0.285256	-1.9361	0.4158	3.212e-06	-0.191515	0.0493558	0.000104332	10.1094	3.39137	0.00287388	NA
Brain_Cortex	ENSG00000107593	10	PKD2L1	102047903	rs603424	10	102075479	A	G	0.285256	-1.9361	0.4158	3.212e-06	0.228372	0.0634428	0.000318644	-8.47783	2.97689	0.00440113	0.839686
Adipose_Subcutaneous	ENSG00000196072	10	BLOC1S2	102033713	rs603424	10	102075479	A	G	0.285256	-1.9361	0.4158	3.212e-06	-0.136129	0.0384133	0.000394404	14.2225	5.04348	0.00480263	0.0601386
Spleen	ENSG00000196072	10	BLOC1S2	102033713	rs603424	10	102075479	A	G	0.285256	-1.9361	0.4158	3.212e-06	-0.196353	0.0569552	0.000565798	9.8603	3.55874	0.00559312	0.0653112
Cells_Cultured_fibroblasts	ENSG00000107554	10	DNMBP	101635334	rs603424	10	102075479	A	G	0.285256	-1.9361	0.4158	3.212e-06	0.105072	0.0305814	0.000590783	-18.4264	6.66501	0.00569842	0.479587
Nerve_Tibial	ENSG00000095539	10	SEMA4G	102729275	rs603424	10	102075479	A	G	0.285256	-1.9361	0.4158	3.212e-06	-0.0769044	0.0226135	0.000671839	25.1754	9.16696	0.00602679	NA
Testis	ENSG00000232230	10	TPM4P1	101874174	rs603424	10	102075479	A	G	0.285256	-1.9361	0.4158	3.212e-06	0.332467	0.0986732	0.000753387	-5.82344	2.13338	0.00633958	0.093241
Adipose_Subcutaneous	ENSG00000107593	10	PKD2L1	102047903	rs603424	10	102075479	A	G	0.285256	-1.9361	0.4158	3.212e-06	-0.184504	0.056141	0.00101463	10.4935	3.90818	0.0072526	0.479269
Colon_Transverse	ENSG00000166135	10	HIF1AN	102288829	rs603424	10	102075479	A	G	0.285256	-1.9361	0.4158	3.212e-06	-0.12847	0.039901	0.00128316	15.0704	5.69069	0.00809064	0.316766
Thyroid	ENSG00000166136	10	NDUFB8	102267203	rs603424	10	102075479	A	G	0.285256	-1.9361	0.4158	3.212e-06	-0.0826535	0.0256752	0.0012855	23.4243	8.84612	0.00809761	NA
Testis	ENSG00000198018	10	ENTPD7	101419263	rs603424	10	102075479	A	G	0.285256	-1.9361	0.4158	3.212e-06	-0.247877	0.0784922	0.00158865	7.81073	2.98851	0.00895968	NA
Esophagus_Muscularis	ENSG00000166136	10	NDUFB8	102267203	rs603424	10	102075479	A	G	0.285256	-1.9361	0.4158	3.212e-06	-0.0870719	0.0280234	0.00188923	22.2356	8.60335	0.00975109	NA
Nerve_Tibial	ENSG00000107566	10	ERLIN1	101909851	rs603424	10	102075479	A	G	0.285256	-1.9361	0.4158	3.212e-06	-0.0752588	0.0248104	0.00241845	25.7259	10.1219	0.0110341	0.780026
Cells_EBV-transformed_lymphocytes	ENSG00000186862	10	PDZD7	102767440	rs603424	10	102075479	A	G	0.285256	-1.9361	0.4158	3.212e-06	-0.373837	0.123797	0.0025298	5.179	2.04413	0.0112898	NA
Brain_Nucleus_accumbens_basal_ganglia	ENSG00000235823	10	LINC00263	102133372	rs603424	10	102075479	A	G	0.285256	-1.9361	0.4158	3.212e-06	-0.17031	0.0569042	0.00276316	11.3681	4.51529	0.0118127	0.0411391
Adipose_Subcutaneous	ENSG00000235823	10	LINC00263	102133372	rs603424	10	102075479	A	G	0.285256	-1.9361	0.4158	3.212e-06	-0.140727	0.0471214	0.00282209	13.7578	5.47282	0.0119422	NA
Nerve_Tibial	ENSG00000235823	10	LINC00263	102133372	rs603424	10	102075479	A	G	0.285256	-1.9361	0.4158	3.212e-06	-0.0883393	0.0297582	0.0029919	21.9166	8.75566	0.0123097	0.0254094
Stomach	ENSG00000119919	10	NKX2-3	101292690	rs603424	10	102075479	A	G	0.285256	-1.9361	0.4158	3.212e-06	-0.158365	0.0535491	0.00310265	12.2256	4.89724	0.0125454	0.00148439
Adipose_Visceral_Omentum	ENSG00000119906	10	FAM178A	102672326	rs603424	10	102075479	A	G	0.285256	-1.9361	0.4158	3.212e-06	0.087765	0.0298095	0.00323794	-22.06	8.86489	0.0128292	NA
Cells_Cultured_fibroblasts	ENSG00000155287	10	SLC25A28	101370282	rs603424	10	102075479	A	G	0.285256	-1.9361	0.4158	3.212e-06	-0.0904496	0.030986	0.00351101	21.4053	8.65478	0.0133896	NA
Testis	ENSG00000227492	10	RP11-316M21.6	101989424	rs603424	10	102075479	A	G	0.285256	-1.9361	0.4158	3.212e-06	-0.197303	0.0687701	0.00411744	9.81283	4.01739	0.0145825	0.162385
Brain_Substantia_nigra	ENSG00000166136	10	NDUFB8	102267203	rs603424	10	102075479	A	G	0.285256	-1.9361	0.4158	3.212e-06	0.178525	0.0626855	0.00440022	-10.845	4.4638	0.015118	0.436882
Brain_Frontal_Cortex_BA9	ENSG00000075290	10	WNT8B	102222798	rs603424	10	102075479	A	G	0.285256	-1.9361	0.4158	3.212e-06	-0.388597	0.136465	0.00440502	4.98228	2.05089	0.015127	NA
Brain_Cerebellum	ENSG00000196072	10	BLOC1S2	102033713	rs603424	10	102075479	A	G	0.285256	-1.9361	0.4158	3.212e-06	0.196883	0.06917	0.00442216	-9.83376	4.04922	0.015159	0.0687511
Esophagus_Muscularis	ENSG00000230224	10	PHBP9	102008028	rs603424	10	102075479	A	G	0.285256	-1.9361	0.4158	3.212e-06	0.13711	0.0484233	0.00463317	-14.1208	5.83672	0.0155504	0.636201
Brain_Caudate_basal_ganglia	ENSG00000198018	10	ENTPD7	101419263	rs603424	10	102075479	A	G	0.285256	-1.9361	0.4158	3.212e-06	-0.19619	0.0695508	0.00479017	9.86849	4.09035	0.0158379	NA
Brain_Amygdala	ENSG00000099194	10	SCD	102106881	rs603424	10	102075479	A	G	0.285256	-1.9361	0.4158	3.212e-06	0.243693	0.0865613	0.00487369	-7.94483	3.29777	0.0159895	NA
Brain_Cerebellum	ENSG00000233690	10	EBAG9P1	101457164	rs603424	10	102075479	A	G	0.285256	-1.9361	0.4158	3.212e-06	-0.303774	0.109254	0.00542875	6.37349	2.66984	0.0169766	0.0539934
Cells_EBV-transformed_lymphocytes	ENSG00000155287	10	SLC25A28	101370282	rs603424	10	102075479	A	G	0.285256	-1.9361	0.4158	3.212e-06	-0.253186	0.0930602	0.00651498	7.64695	3.2553	0.0188202	NA
Artery_Coronary	ENSG00000107566	10	ERLIN1	101909851	rs603424	10	102075479	A	G	0.285256	-1.9361	0.4158	3.212e-06	-0.145912	0.0540148	0.00690624	13.269	5.67877	0.0194604	0.226538
Colon_Transverse	ENSG00000119906	10	FAM178A	102672326	rs603424	10	102075479	A	G	0.285256	-1.9361	0.4158	3.212e-06	-0.132685	0.0492537	0.00706195	14.5917	6.25774	0.0197121	0.0739544
Adipose_Subcutaneous	ENSG00000166136	10	NDUFB8	102267203	rs603424	10	102075479	A	G	0.285256	-1.9361	0.4158	3.212e-06	-0.0688744	0.02557	0.0070693	28.1106	12.0566	0.019724	NA
Brain_Anterior_cingulate_cortex_BA24	ENSG00000107593	10	PKD2L1	102047903	rs603424	10	102075479	A	G	0.285256	-1.9361	0.4158	3.212e-06	0.205725	0.0768154	0.0074025	-9.41111	4.05379	0.0202569	0.145483
Small_Intestine_Terminal_Ileum	ENSG00000273476	10	RP11-108L7.14	102727445	rs603424	10	102075479	A	G	0.285256	-1.9361	0.4158	3.212e-06	-0.339487	0.127093	0.00755857	5.70302	2.46139	0.020504	NA
Testis	ENSG00000107554	10	DNMBP	101635334	rs603424	10	102075479	A	G	0.285256	-1.9361	0.4158	3.212e-06	-0.0867403	0.0329072	0.00839137	22.3207	9.73061	0.0217985	0.563194
Brain_Putamen_basal_ganglia	ENSG00000107566	10	ERLIN1	101909851	rs603424	10	102075479	A	G	0.285256	-1.9361	0.4158	3.212e-06	0.184823	0.0702136	0.00848096	-10.4754	4.57146	0.0219355	NA
Spleen	ENSG00000107593	10	PKD2L1	102047903	rs603424	10	102075479	A	G	0.285256	-1.9361	0.4158	3.212e-06	-0.222552	0.0846424	0.00855558	8.69954	3.79973	0.0220493	0.236438
Pituitary	ENSG00000236308	10	RP11-316M21.7	101949793	rs603424	10	102075479	A	G	0.285256	-1.9361	0.4158	3.212e-06	0.263286	0.100212	0.00860669	-7.3536	3.21373	0.022127	NA
Heart_Left_Ventricle	ENSG00000213341	10	CHUK	101948055	rs603424	10	102075479	A	G	0.285256	-1.9361	0.4158	3.212e-06	-0.0720424	0.0274604	0.00870311	26.8745	11.7578	0.0222734	0.159524
Kidney_Cortex	ENSG00000186862	10	PDZD7	102767440	rs603424	10	102075479	A	G	0.285256	-1.9361	0.4158	3.212e-06	-0.299486	0.114274	0.00877309	6.46474	2.83061	0.0223793	NA
Minor_Salivary_Gland	ENSG00000119929	10	CUTC	101462315	rs603424	10	102075479	A	G	0.285256	-1.9361	0.4158	3.212e-06	-0.232538	0.0895762	0.00943218	8.32595	3.67202	0.0233656	NA
Brain_Nucleus_accumbens_basal_ganglia	ENSG00000273030	10	RP11-285F16.1	102172691	rs603424	10	102075479	A	G	0.285256	-1.9361	0.4158	3.212e-06	-0.157633	0.0609809	0.00973914	12.2823	5.43454	0.0238183	NA
Cells_EBV-transformed_lymphocytes	ENSG00000055950	10	MRPL43	102729215	rs603424	10	102075479	A	G	0.285256	-1.9361	0.4158	3.212e-06	0.240871	0.0941108	0.0104841	-8.03791	3.58366	0.024901	0.193167
Brain_Amygdala	ENSG00000107554	10	DNMBP	101635334	rs603424	10	102075479	A	G	0.285256	-1.9361	0.4158	3.212e-06	0.243222	0.0953281	0.0107285	-7.96022	3.55759	0.0252516	0.503894
Brain_Nucleus_accumbens_basal_ganglia	ENSG00000023839	10	ABCC2	101542489	rs603424	10	102075479	A	G	0.285256	-1.9361	0.4158	3.212e-06	-0.216935	0.0851743	0.0108668	8.92479	3.99406	0.0254491	NA
Heart_Left_Ventricle	ENSG00000273162	10	RP11-108L7.15	102819786	rs603424	10	102075479	A	G	0.285256	-1.9361	0.4158	3.212e-06	-0.190436	0.0759582	0.0121721	10.1667	4.60558	0.0272813	0.203583
Artery_Tibial	ENSG00000107566	10	ERLIN1	101909851	rs603424	10	102075479	A	G	0.285256	-1.9361	0.4158	3.212e-06	-0.0704914	0.0282521	0.0125926	27.4658	12.4887	0.0278604	0.322413
Adipose_Visceral_Omentum	ENSG00000260475	10	RP11-85A1.3	101380812	rs603424	10	102075479	A	G	0.285256	-1.9361	0.4158	3.212e-06	-0.175603	0.0707562	0.0130719	11.0254	5.03414	0.0285145	NA
Brain_Hippocampus	ENSG00000107593	10	PKD2L1	102047903	rs603424	10	102075479	A	G	0.285256	-1.9361	0.4158	3.212e-06	0.220124	0.0887754	0.0131544	-8.7955	4.01879	0.0286265	0.695334
Esophagus_Muscularis	ENSG00000023839	10	ABCC2	101542489	rs603424	10	102075479	A	G	0.285256	-1.9361	0.4158	3.212e-06	-0.112632	0.0454461	0.0131987	17.1896	7.85715	0.0286866	0.691461
Brain_Anterior_cingulate_cortex_BA24	ENSG00000107566	10	ERLIN1	101909851	rs603424	10	102075479	A	G	0.285256	-1.9361	0.4158	3.212e-06	-0.213107	0.0860659	0.013283	9.08511	4.15565	0.0288007	NA
Artery_Coronary	ENSG00000055950	10	MRPL43	102729215	rs603424	10	102075479	A	G	0.285256	-1.9361	0.4158	3.212e-06	0.125357	0.0512196	0.0143875	-15.4447	7.12917	0.03028	NA
Esophagus_Mucosa	ENSG00000095485	10	CWF19L1	101992055	rs603424	10	102075479	A	G	0.285256	-1.9361	0.4158	3.212e-06	0.124001	0.0509681	0.0149778	-15.6136	7.24086	0.0310591	0.713308
Thyroid	ENSG00000235823	10	LINC00263	102133372	rs603424	10	102075479	A	G	0.285256	-1.9361	0.4158	3.212e-06	-0.10864	0.0446753	0.0150253	17.8212	8.26774	0.0311214	0.0228764
Artery_Aorta	ENSG00000075290	10	WNT8B	102222798	rs603424	10	102075479	A	G	0.285256	-1.9361	0.4158	3.212e-06	0.199452	0.0822809	0.015349	-9.7071	4.51466	0.0315451	NA
Kidney_Cortex	ENSG00000055950	10	MRPL43	102729215	rs603424	10	102075479	A	G	0.285256	-1.9361	0.4158	3.212e-06	-0.243656	0.100645	0.0154806	7.94604	3.69934	0.0317168	NA
Brain_Frontal_Cortex_BA9	ENSG00000225208	10	RP11-107I14.2	103070775	rs603424	10	102075479	A	G	0.285256	-1.9361	0.4158	3.212e-06	0.264907	0.109527	0.0155787	-7.3086	3.40512	0.0318445	NA
Artery_Aorta	ENSG00000166136	10	NDUFB8	102267203	rs603424	10	102075479	A	G	0.285256	-1.9361	0.4158	3.212e-06	-0.0753052	0.0312376	0.0159211	25.71	12.0095	0.0322889	NA
Brain_Amygdala	ENSG00000224934	10	RP11-441O15.3	101190948	rs603424	10	102075479	A	G	0.285256	-1.9361	0.4158	3.212e-06	-0.195976	0.0815336	0.0162335	9.87927	4.62547	0.0326923	0.0767721
Minor_Salivary_Gland	ENSG00000107566	10	ERLIN1	101909851	rs603424	10	102075479	A	G	0.285256	-1.9361	0.4158	3.212e-06	-0.140402	0.0585405	0.0164681	13.7897	6.46749	0.032994	NA
Adipose_Visceral_Omentum	ENSG00000107593	10	PKD2L1	102047903	rs603424	10	102075479	A	G	0.285256	-1.9361	0.4158	3.212e-06	-0.158181	0.0660823	0.0166795	12.2398	5.74943	0.0332651	0.0531659
Brain_Nucleus_accumbens_basal_ganglia	ENSG00000230224	10	PHBP9	102008028	rs603424	10	102075479	A	G	0.285256	-1.9361	0.4158	3.212e-06	-0.169848	0.0710863	0.0168795	11.399	5.36225	0.0335208	0.103637
Stomach	ENSG00000196072	10	BLOC1S2	102033713	rs603424	10	102075479	A	G	0.285256	-1.9361	0.4158	3.212e-06	0.106885	0.0447744	0.0169776	-18.1139	8.52702	0.033646	0.199016
Brain_Cortex	ENSG00000260475	10	RP11-85A1.3	101380812	rs603424	10	102075479	A	G	0.285256	-1.9361	0.4158	3.212e-06	-0.243962	0.102727	0.0175553	7.93607	3.75123	0.0343797	0.0908907
Whole_Blood	ENSG00000023839	10	ABCC2	101542489	rs603424	10	102075479	A	G	0.285256	-1.9361	0.4158	3.212e-06	-0.0585138	0.0247497	0.0180681	33.0879	15.696	0.0350265	0.647937
Artery_Tibial	ENSG00000260475	10	RP11-85A1.3	101380812	rs603424	10	102075479	A	G	0.285256	-1.9361	0.4158	3.212e-06	0.157273	0.0670303	0.018961	-12.3104	5.87522	0.0361428	NA
Brain_Substantia_nigra	ENSG00000099194	10	SCD	102106881	rs603424	10	102075479	A	G	0.285256	-1.9361	0.4158	3.212e-06	0.172592	0.0742405	0.0200843	-11.2178	5.39331	0.0375308	NA
Brain_Frontal_Cortex_BA9	ENSG00000107554	10	DNMBP	101635334	rs603424	10	102075479	A	G	0.285256	-1.9361	0.4158	3.212e-06	0.192386	0.0830812	0.020578	-10.0636	4.85369	0.0381354	NA
Brain_Amygdala	ENSG00000107815	10	C10orf2	102747124	rs603424	10	102075479	A	G	0.285256	-1.9361	0.4158	3.212e-06	0.252592	0.109778	0.0213955	-7.66493	3.71576	0.0391299	NA
Brain_Hypothalamus	ENSG00000107554	10	DNMBP	101635334	rs603424	10	102075479	A	G	0.285256	-1.9361	0.4158	3.212e-06	0.210041	0.0917604	0.0220784	-9.21772	4.48721	0.0399544	0.398774
Adipose_Subcutaneous	ENSG00000230224	10	PHBP9	102008028	rs603424	10	102075479	A	G	0.285256	-1.9361	0.4158	3.212e-06	0.0905436	0.0395654	0.0221111	-21.3831	10.4114	0.0399938	0.300822
Brain_Cerebellar_Hemisphere	ENSG00000075826	10	SEC31B	102246399	rs603424	10	102075479	A	G	0.285256	-1.9361	0.4158	3.212e-06	0.169313	0.073988	0.0221152	-11.435	5.56785	0.0399987	0.144485
Brain_Spinal_cord_cervical_c-1	ENSG00000233690	10	EBAG9P1	101457164	rs603424	10	102075479	A	G	0.285256	-1.9361	0.4158	3.212e-06	-0.289967	0.126827	0.0222356	6.67697	3.25345	0.0401434	0.0178054
Breast_Mammary_Tissue	ENSG00000166136	10	NDUFB8	102267203	rs603424	10	102075479	A	G	0.285256	-1.9361	0.4158	3.212e-06	-0.0514552	0.0225501	0.0225003	37.6269	18.3635	0.0404612	NA
Brain_Hippocampus	ENSG00000229278	10	RP11-483F11.7	101411746	rs603424	10	102075479	A	G	0.285256	-1.9361	0.4158	3.212e-06	0.284814	0.125153	0.0228621	-6.79777	3.32474	0.0408941	0.251839
Esophagus_Mucosa	ENSG00000196072	10	BLOC1S2	102033713	rs603424	10	102075479	A	G	0.285256	-1.9361	0.4158	3.212e-06	0.092241	0.0405441	0.0229014	-20.9896	10.2682	0.0409411	0.00127694
Brain_Caudate_basal_ganglia	ENSG00000075826	10	SEC31B	102246399	rs603424	10	102075479	A	G	0.285256	-1.9361	0.4158	3.212e-06	0.120085	0.0528696	0.0231262	-16.1227	7.89782	0.0412093	NA
Artery_Coronary	ENSG00000099194	10	SCD	102106881	rs603424	10	102075479	A	G	0.285256	-1.9361	0.4158	3.212e-06	-0.162986	0.07198	0.0235543	11.8789	5.83354	0.0417187	0.112508
Skin_Not_Sun_Exposed_Suprapubic	ENSG00000119906	10	FAM178A	102672326	rs603424	10	102075479	A	G	0.285256	-1.9361	0.4158	3.212e-06	0.0689091	0.0304569	0.023666	-28.0964	13.8066	0.0418512	0.129106
Brain_Amygdala	ENSG00000023839	10	ABCC2	101542489	rs603424	10	102075479	A	G	0.285256	-1.9361	0.4158	3.212e-06	-0.25119	0.111694	0.0245181	7.70771	3.80612	0.0428586	NA
Vagina	ENSG00000120053	10	GOT1	101156627	rs603424	10	102075479	A	G	0.285256	-1.9361	0.4158	3.212e-06	-0.120797	0.0539869	0.0252521	16.0277	7.94726	0.0437207	NA
Brain_Putamen_basal_ganglia	ENSG00000107819	10	SFXN3	102790991	rs603424	10	102075479	A	G	0.285256	-1.9361	0.4158	3.212e-06	0.180038	0.0807835	0.0258374	-10.7538	5.3495	0.0444046	NA
Colon_Sigmoid	ENSG00000107554	10	DNMBP	101635334	rs603424	10	102075479	A	G	0.285256	-1.9361	0.4158	3.212e-06	0.163485	0.0733566	0.0258383	-11.8427	5.89117	0.0444056	0.474681
Brain_Hypothalamus	ENSG00000272572	10	RP11-179B2.2	102670860	rs603424	10	102075479	A	G	0.285256	-1.9361	0.4158	3.212e-06	-0.2315	0.103894	0.0258657	8.36328	4.16096	0.0444376	NA
Brain_Cortex	ENSG00000095485	10	CWF19L1	101992055	rs603424	10	102075479	A	G	0.285256	-1.9361	0.4158	3.212e-06	0.192691	0.0866652	0.0261891	-10.0477	5.00783	0.0448141	0.682811
Skin_Sun_Exposed_Lower_leg	ENSG00000224934	10	RP11-441O15.3	101190948	rs603424	10	102075479	A	G	0.285256	-1.9361	0.4158	3.212e-06	0.0657483	0.029632	0.0264987	-29.4472	14.7013	0.0451737	0.634244
Adipose_Subcutaneous	ENSG00000119929	10	CUTC	101462315	rs603424	10	102075479	A	G	0.285256	-1.9361	0.4158	3.212e-06	0.0774143	0.0348966	0.026528	-25.0096	12.4878	0.0452077	0.108149
Esophagus_Gastroesophageal_Junction	ENSG00000095485	10	CWF19L1	101992055	rs603424	10	102075479	A	G	0.285256	-1.9361	0.4158	3.212e-06	0.146496	0.0660819	0.026631	-13.2161	6.60273	0.0453271	0.687942
Vagina	ENSG00000224934	10	RP11-441O15.3	101190948	rs603424	10	102075479	A	G	0.285256	-1.9361	0.4158	3.212e-06	0.15433	0.0700701	0.0276294	-12.5452	6.30093	0.0464802	0.263367
Ovary	ENSG00000107566	10	ERLIN1	101909851	rs603424	10	102075479	A	G	0.285256	-1.9361	0.4158	3.212e-06	-0.137896	0.0628089	0.0281288	14.0403	7.0703	0.0470541	0.115889
Brain_Cerebellar_Hemisphere	ENSG00000166135	10	HIF1AN	102288829	rs603424	10	102075479	A	G	0.285256	-1.9361	0.4158	3.212e-06	-0.132095	0.0607702	0.029729	14.6569	7.44141	0.0488801	0.879882
Brain_Cortex	ENSG00000272572	10	RP11-179B2.2	102670860	rs603424	10	102075479	A	G	0.285256	-1.9361	0.4158	3.212e-06	-0.221796	0.102248	0.0300682	8.72919	4.43942	0.0492648	NA
Brain_Putamen_basal_ganglia	ENSG00000213341	10	CHUK	101948055	rs603424	10	102075479	A	G	0.285256	-1.9361	0.4158	3.212e-06	0.126667	0.0584636	0.0302656	-15.285	7.78114	0.0494884	NA
Small_Intestine_Terminal_Ileum	ENSG00000107566	10	ERLIN1	101909851	rs603424	10	102075479	A	G	0.285256	-1.9361	0.4158	3.212e-06	-0.0929288	0.0434614	0.032501	20.8342	10.7221	0.052002	NA
Brain_Nucleus_accumbens_basal_ganglia	ENSG00000107819	10	SFXN3	102790991	rs603424	10	102075479	A	G	0.285256	-1.9361	0.4158	3.212e-06	0.143441	0.067209	0.0328221	-13.4975	6.95693	0.0523605	0.0766547
Thyroid	ENSG00000014919	10	COX15	101471601	rs603424	10	102075479	A	G	0.285256	-1.9361	0.4158	3.212e-06	-0.0744517	0.0350175	0.0334925	26.0048	13.4458	0.0531071	NA
Kidney_Cortex	ENSG00000196072	10	BLOC1S2	102033713	rs603424	10	102075479	A	G	0.285256	-1.9361	0.4158	3.212e-06	-0.232223	0.109241	0.0335216	8.33724	4.31136	0.0531394	NA
Lung	ENSG00000166136	10	NDUFB8	102267203	rs603424	10	102075479	A	G	0.285256	-1.9361	0.4158	3.212e-06	-0.0563993	0.0265566	0.0336917	34.3284	17.766	0.0533284	NA
Artery_Aorta	ENSG00000166135	10	HIF1AN	102288829	rs603424	10	102075479	A	G	0.285256	-1.9361	0.4158	3.212e-06	-0.063163	0.0298407	0.0342879	30.6524	15.9075	0.0539896	0.778559
Liver	ENSG00000107821	10	KAZALD1	102821598	rs603424	10	102075479	A	G	0.285256	-1.9361	0.4158	3.212e-06	-0.187946	0.0894215	0.035571	10.3014	5.37739	0.0554058	NA
Heart_Atrial_Appendage	ENSG00000099194	10	SCD	102106881	rs603424	10	102075479	A	G	0.285256	-1.9361	0.4158	3.212e-06	-0.140032	0.0666519	0.0356458	13.8261	7.21978	0.0554881	NA
Esophagus_Gastroesophageal_Junction	ENSG00000227695	10	DNMBP-AS1	101686767	rs603424	10	102075479	A	G	0.285256	-1.9361	0.4158	3.212e-06	-0.190511	0.0907623	0.035816	10.1627	5.31085	0.0556753	0.316756
Adipose_Visceral_Omentum	ENSG00000230224	10	PHBP9	102008028	rs603424	10	102075479	A	G	0.285256	-1.9361	0.4158	3.212e-06	0.101973	0.0487606	0.0365012	-18.9864	9.9524	0.0564273	0.384505
Brain_Cerebellar_Hemisphere	ENSG00000224934	10	RP11-441O15.3	101190948	rs603424	10	102075479	A	G	0.285256	-1.9361	0.4158	3.212e-06	0.0872534	0.0417468	0.0366122	-22.1894	11.6371	0.0565489	0.274157
Brain_Spinal_cord_cervical_c-1	ENSG00000155287	10	SLC25A28	101370282	rs603424	10	102075479	A	G	0.285256	-1.9361	0.4158	3.212e-06	0.136928	0.0655237	0.0366404	-14.1395	7.41633	0.0565797	NA
Artery_Tibial	ENSG00000095539	10	SEMA4G	102729275	rs603424	10	102075479	A	G	0.285256	-1.9361	0.4158	3.212e-06	-0.0748294	0.0358274	0.0367428	25.8735	13.5771	0.0566919	NA
Colon_Transverse	ENSG00000166136	10	NDUFB8	102267203	rs603424	10	102075479	A	G	0.285256	-1.9361	0.4158	3.212e-06	-0.0648845	0.0311375	0.037178	29.8392	15.6881	0.0571678	NA
Colon_Sigmoid	ENSG00000273162	10	RP11-108L7.15	102819786	rs603424	10	102075479	A	G	0.285256	-1.9361	0.4158	3.212e-06	0.161815	0.0777175	0.0373341	-11.9649	6.29492	0.0573382	NA
Brain_Cerebellum	ENSG00000075891	10	PAX2	102495360	rs603424	10	102075479	A	G	0.285256	-1.9361	0.4158	3.212e-06	-0.13105	0.0631567	0.0379868	14.7737	7.79485	0.0580498	NA
Artery_Tibial	ENSG00000014919	10	COX15	101471601	rs603424	10	102075479	A	G	0.285256	-1.9361	0.4158	3.212e-06	0.0622661	0.0300616	0.0383326	-31.094	16.4302	0.058426	NA
Artery_Aorta	ENSG00000107821	10	KAZALD1	102821598	rs603424	10	102075479	A	G	0.285256	-1.9361	0.4158	3.212e-06	0.0911603	0.044019	0.0383652	-21.2384	11.2241	0.0584614	NA
Brain_Nucleus_accumbens_basal_ganglia	ENSG00000272572	10	RP11-179B2.2	102670860	rs603424	10	102075479	A	G	0.285256	-1.9361	0.4158	3.212e-06	-0.197732	0.0957928	0.0390023	9.79154	5.18879	0.059153	NA
Brain_Anterior_cingulate_cortex_BA24	ENSG00000095485	10	CWF19L1	101992055	rs603424	10	102075479	A	G	0.285256	-1.9361	0.4158	3.212e-06	0.207002	0.100471	0.0393692	-9.35305	4.96418	0.0595505	0.702443
Cells_EBV-transformed_lymphocytes	ENSG00000107819	10	SFXN3	102790991	rs603424	10	102075479	A	G	0.285256	-1.9361	0.4158	3.212e-06	-0.22417	0.108808	0.0393766	8.63675	4.58415	0.0595585	NA
Skin_Not_Sun_Exposed_Suprapubic	ENSG00000107821	10	KAZALD1	102821598	rs603424	10	102075479	A	G	0.285256	-1.9361	0.4158	3.212e-06	0.0939586	0.045818	0.0402968	-20.6059	10.9796	0.0605528	NA
Brain_Anterior_cingulate_cortex_BA24	ENSG00000273476	10	RP11-108L7.14	102727445	rs603424	10	102075479	A	G	0.285256	-1.9361	0.4158	3.212e-06	-0.271652	0.132598	0.0404932	7.12713	3.80072	0.0607646	NA
Brain_Substantia_nigra	ENSG00000107554	10	DNMBP	101635334	rs603424	10	102075479	A	G	0.285256	-1.9361	0.4158	3.212e-06	0.232577	0.113833	0.0410382	-8.32456	4.44936	0.0613514	NA
Small_Intestine_Terminal_Ileum	ENSG00000107819	10	SFXN3	102790991	rs603424	10	102075479	A	G	0.285256	-1.9361	0.4158	3.212e-06	0.118263	0.0582016	0.0421582	-16.3711	8.79057	0.0625535	0.354247
Lung	ENSG00000196072	10	BLOC1S2	102033713	rs603424	10	102075479	A	G	0.285256	-1.9361	0.4158	3.212e-06	0.071072	0.0351156	0.0429762	-27.2414	14.6761	0.0634285	0.00431037
Brain_Amygdala	ENSG00000075826	10	SEC31B	102246399	rs603424	10	102075479	A	G	0.285256	-1.9361	0.4158	3.212e-06	0.148647	0.0734703	0.04305	-13.0248	7.01911	0.0635073	NA
Brain_Amygdala	ENSG00000196072	10	BLOC1S2	102033713	rs603424	10	102075479	A	G	0.285256	-1.9361	0.4158	3.212e-06	0.1679	0.0831042	0.0433465	-11.5313	6.22165	0.0638238	0.0374774
Brain_Hypothalamus	ENSG00000198018	10	ENTPD7	101419263	rs603424	10	102075479	A	G	0.285256	-1.9361	0.4158	3.212e-06	-0.158609	0.0788202	0.0441895	12.2067	6.60833	0.0647218	NA
Minor_Salivary_Gland	ENSG00000196072	10	BLOC1S2	102033713	rs603424	10	102075479	A	G	0.285256	-1.9361	0.4158	3.212e-06	0.146877	0.0730591	0.0443902	-13.1818	7.14187	0.0649352	NA
Adrenal_Gland	ENSG00000107566	10	ERLIN1	101909851	rs603424	10	102075479	A	G	0.285256	-1.9361	0.4158	3.212e-06	-0.141528	0.070406	0.0444133	13.68	7.41247	0.0649597	NA
Artery_Aorta	ENSG00000107566	10	ERLIN1	101909851	rs603424	10	102075479	A	G	0.285256	-1.9361	0.4158	3.212e-06	-0.0644386	0.0321056	0.0447408	30.0457	16.3013	0.0653077	0.0639874
Small_Intestine_Terminal_Ileum	ENSG00000228778	10	RP11-129J12.1	101286838	rs603424	10	102075479	A	G	0.285256	-1.9361	0.4158	3.212e-06	-0.226925	0.113082	0.0447791	8.53189	4.62968	0.0653483	0.0529093
Brain_Caudate_basal_ganglia	ENSG00000224934	10	RP11-441O15.3	101190948	rs603424	10	102075479	A	G	0.285256	-1.9361	0.4158	3.212e-06	-0.113905	0.056837	0.045063	16.9975	9.23371	0.0656496	NA
Colon_Transverse	ENSG00000119946	10	CNNM1	101088856	rs603424	10	102075479	A	G	0.285256	-1.9361	0.4158	3.212e-06	-0.105765	0.0527895	0.0451211	18.3057	9.94664	0.0657112	NA
Brain_Amygdala	ENSG00000230224	10	PHBP9	102008028	rs603424	10	102075479	A	G	0.285256	-1.9361	0.4158	3.212e-06	-0.206198	0.103573	0.0464976	9.38952	5.12934	0.0671679	NA
Whole_Blood	ENSG00000107816	10	LZTS2	102756375	rs603424	10	102075479	A	G	0.285256	-1.9361	0.4158	3.212e-06	0.0423703	0.0213117	0.046798	-45.6947	24.9912	0.0674849	NA
Artery_Tibial	ENSG00000095485	10	CWF19L1	101992055	rs603424	10	102075479	A	G	0.285256	-1.9361	0.4158	3.212e-06	0.0841325	0.042427	0.0473681	-23.0125	12.6135	0.0680859	0.733796
Brain_Putamen_basal_ganglia	ENSG00000224934	10	RP11-441O15.3	101190948	rs603424	10	102075479	A	G	0.285256	-1.9361	0.4158	3.212e-06	-0.123691	0.0624475	0.0476228	15.6527	8.58781	0.068354	0.281199
Esophagus_Mucosa	ENSG00000099194	10	SCD	102106881	rs603424	10	102075479	A	G	0.285256	-1.9361	0.4158	3.212e-06	0.0904881	0.0457079	0.0477367	-21.3962	11.744	0.0684739	NA
Brain_Caudate_basal_ganglia	ENSG00000229278	10	RP11-483F11.7	101411746	rs603424	10	102075479	A	G	0.285256	-1.9361	0.4158	3.212e-06	-0.204136	0.103208	0.0479395	9.48436	5.20984	0.0686872	NA
Thyroid	ENSG00000233690	10	EBAG9P1	101457164	rs603424	10	102075479	A	G	0.285256	-1.9361	0.4158	3.212e-06	-0.105834	0.0535134	0.0479612	18.2937	10.0497	0.06871	0.0624011
Thyroid	ENSG00000120053	10	GOT1	101156627	rs603424	10	102075479	A	G	0.285256	-1.9361	0.4158	3.212e-06	-0.0558815	0.0282903	0.0482354	34.6465	19.053	0.0689981	NA
Brain_Anterior_cingulate_cortex_BA24	ENSG00000166135	10	HIF1AN	102288829	rs603424	10	102075479	A	G	0.285256	-1.9361	0.4158	3.212e-06	-0.146535	0.0743778	0.0488217	13.2125	7.28198	0.0696136	NA
Esophagus_Muscularis	ENSG00000107566	10	ERLIN1	101909851	rs603424	10	102075479	A	G	0.285256	-1.9361	0.4158	3.212e-06	-0.0562726	0.0286178	0.0492584	34.4057	18.9935	0.0700713	NA
Nerve_Tibial	ENSG00000055950	10	MRPL43	102729215	rs603424	10	102075479	A	G	0.285256	-1.9361	0.4158	3.212e-06	-0.0486026	0.0248384	0.0503764	39.8353	22.0824	0.0712407	NA
Pancreas	ENSG00000166135	10	HIF1AN	102288829	rs603424	10	102075479	A	G	0.285256	-1.9361	0.4158	3.212e-06	-0.115427	0.0595301	0.0525051	16.7734	9.37072	0.0734576	NA
Skin_Sun_Exposed_Lower_leg	ENSG00000055950	10	MRPL43	102729215	rs603424	10	102075479	A	G	0.285256	-1.9361	0.4158	3.212e-06	-0.0443397	0.0229083	0.0529248	43.6652	24.4312	0.0738933	NA
Adipose_Subcutaneous	ENSG00000107816	10	LZTS2	102756375	rs603424	10	102075479	A	G	0.285256	-1.9361	0.4158	3.212e-06	-0.0529624	0.0273754	0.0530305	36.5561	20.4613	0.074003	NA
Small_Intestine_Terminal_Ileum	ENSG00000023839	10	ABCC2	101542489	rs603424	10	102075479	A	G	0.285256	-1.9361	0.4158	3.212e-06	-0.10522	0.0544627	0.0533638	18.4005	10.3115	0.0743486	NA
Pancreas	ENSG00000119946	10	CNNM1	101088856	rs603424	10	102075479	A	G	0.285256	-1.9361	0.4158	3.212e-06	-0.132131	0.0683953	0.0533753	14.6529	8.21171	0.0743605	NA
Skin_Sun_Exposed_Lower_leg	ENSG00000107566	10	ERLIN1	101909851	rs603424	10	102075479	A	G	0.285256	-1.9361	0.4158	3.212e-06	-0.0451555	0.0235334	0.0550113	42.8763	24.1684	0.0760529	0.0923456
Brain_Frontal_Cortex_BA9	ENSG00000166135	10	HIF1AN	102288829	rs603424	10	102075479	A	G	0.285256	-1.9361	0.4158	3.212e-06	-0.0928792	0.0484145	0.0550584	20.8454	11.752	0.0761015	NA
Cells_EBV-transformed_lymphocytes	ENSG00000107815	10	C10orf2	102747124	rs603424	10	102075479	A	G	0.285256	-1.9361	0.4158	3.212e-06	-0.108441	0.0566526	0.0556024	17.8539	10.0848	0.0766628	NA
Brain_Hypothalamus	ENSG00000196072	10	BLOC1S2	102033713	rs603424	10	102075479	A	G	0.285256	-1.9361	0.4158	3.212e-06	0.0901626	0.0472229	0.0562235	-21.4734	12.1555	0.0773027	0.0103634
Brain_Hippocampus	ENSG00000107554	10	DNMBP	101635334	rs603424	10	102075479	A	G	0.285256	-1.9361	0.4158	3.212e-06	0.162949	0.085428	0.0564632	-11.8816	6.73148	0.0775495	NA
Prostate	ENSG00000095485	10	CWF19L1	101992055	rs603424	10	102075479	A	G	0.285256	-1.9361	0.4158	3.212e-06	0.168086	0.0883438	0.0570883	-11.5185	6.53988	0.0781923	0.606623
Nerve_Tibial	ENSG00000272572	10	RP11-179B2.2	102670860	rs603424	10	102075479	A	G	0.285256	-1.9361	0.4158	3.212e-06	-0.113472	0.0598967	0.0581637	17.0624	9.72334	0.0792963	0.0991234
Esophagus_Mucosa	ENSG00000273476	10	RP11-108L7.14	102727445	rs603424	10	102075479	A	G	0.285256	-1.9361	0.4158	3.212e-06	0.105402	0.0557086	0.0584876	-18.3687	10.4794	0.0796283	NA
Brain_Cortex	ENSG00000273030	10	RP11-285F16.1	102172691	rs603424	10	102075479	A	G	0.285256	-1.9361	0.4158	3.212e-06	0.110521	0.058466	0.0587116	-17.5179	10.0016	0.0798578	NA
Brain_Putamen_basal_ganglia	ENSG00000273030	10	RP11-285F16.1	102172691	rs603424	10	102075479	A	G	0.285256	-1.9361	0.4158	3.212e-06	0.126693	0.0673137	0.0598186	-15.2818	8.75765	0.0809904	NA
Artery_Aorta	ENSG00000236308	10	RP11-316M21.7	101949793	rs603424	10	102075479	A	G	0.285256	-1.9361	0.4158	3.212e-06	-0.10021	0.053357	0.0603669	19.3204	11.0925	0.0815504	NA
Stomach	ENSG00000107819	10	SFXN3	102790991	rs603424	10	102075479	A	G	0.285256	-1.9361	0.4158	3.212e-06	0.0912367	0.0488244	0.0616685	-21.2206	12.2364	0.0828776	NA
Breast_Mammary_Tissue	ENSG00000107554	10	DNMBP	101635334	rs603424	10	102075479	A	G	0.285256	-1.9361	0.4158	3.212e-06	0.111409	0.0596405	0.061761	-17.3783	10.0238	0.0829718	0.360731
Brain_Caudate_basal_ganglia	ENSG00000273162	10	RP11-108L7.15	102819786	rs603424	10	102075479	A	G	0.285256	-1.9361	0.4158	3.212e-06	0.19231	0.102975	0.0618267	-10.0676	5.80827	0.0830387	0.0837317
Lung	ENSG00000107593	10	PKD2L1	102047903	rs603424	10	102075479	A	G	0.285256	-1.9361	0.4158	3.212e-06	0.136804	0.0734821	0.062641	-14.1524	8.18682	0.0838671	0.702239
Adipose_Subcutaneous	ENSG00000107566	10	ERLIN1	101909851	rs603424	10	102075479	A	G	0.285256	-1.9361	0.4158	3.212e-06	-0.0581034	0.0312207	0.062737	33.3216	19.2819	0.0839646	0.473127
Liver	ENSG00000273476	10	RP11-108L7.14	102727445	rs603424	10	102075479	A	G	0.285256	-1.9361	0.4158	3.212e-06	-0.173797	0.0942301	0.0651264	11.14	6.49652	0.086388	0.419675
Brain_Spinal_cord_cervical_c-1	ENSG00000107566	10	ERLIN1	101909851	rs603424	10	102075479	A	G	0.285256	-1.9361	0.4158	3.212e-06	-0.172844	0.0938517	0.0655233	11.2014	6.54067	0.0867896	NA
Adipose_Subcutaneous	ENSG00000272572	10	RP11-179B2.2	102670860	rs603424	10	102075479	A	G	0.285256	-1.9361	0.4158	3.212e-06	0.117164	0.0636436	0.0656304	-16.5247	9.65232	0.0868979	0.0417791
Minor_Salivary_Gland	ENSG00000186862	10	PDZD7	102767440	rs603424	10	102075479	A	G	0.285256	-1.9361	0.4158	3.212e-06	-0.1973	0.107234	0.0657827	9.81298	5.7347	0.0870519	NA
Brain_Substantia_nigra	ENSG00000166135	10	HIF1AN	102288829	rs603424	10	102075479	A	G	0.285256	-1.9361	0.4158	3.212e-06	0.171427	0.0932571	0.06603	-11.294	6.60544	0.0873019	0.296289
Artery_Aorta	ENSG00000119919	10	NKX2-3	101292690	rs603424	10	102075479	A	G	0.285256	-1.9361	0.4158	3.212e-06	-0.149382	0.0815585	0.0670121	12.9607	7.60397	0.0882936	NA
Artery_Coronary	ENSG00000260475	10	RP11-85A1.3	101380812	rs603424	10	102075479	A	G	0.285256	-1.9361	0.4158	3.212e-06	-0.21938	0.119933	0.0673707	8.82533	5.18364	0.0886553	NA
Brain_Spinal_cord_cervical_c-1	ENSG00000196072	10	BLOC1S2	102033713	rs603424	10	102075479	A	G	0.285256	-1.9361	0.4158	3.212e-06	0.157041	0.0859775	0.0677696	-12.3286	7.25047	0.0890575	0.00705346
Brain_Anterior_cingulate_cortex_BA24	ENSG00000236308	10	RP11-316M21.7	101949793	rs603424	10	102075479	A	G	0.285256	-1.9361	0.4158	3.212e-06	-0.232679	0.127526	0.0680682	8.32091	4.89813	0.0893584	NA
Nerve_Tibial	ENSG00000095485	10	CWF19L1	101992055	rs603424	10	102075479	A	G	0.285256	-1.9361	0.4158	3.212e-06	0.0790316	0.0433939	0.0685675	-24.4978	14.4433	0.0898611	0.410368
Heart_Left_Ventricle	ENSG00000095539	10	SEMA4G	102729275	rs603424	10	102075479	A	G	0.285256	-1.9361	0.4158	3.212e-06	0.103853	0.057039	0.0686469	-18.6427	10.994	0.089941	0.161419
Breast_Mammary_Tissue	ENSG00000120053	10	GOT1	101156627	rs603424	10	102075479	A	G	0.285256	-1.9361	0.4158	3.212e-06	-0.0843744	0.0464231	0.0691394	22.9465	13.553	0.0904365	NA
Artery_Tibial	ENSG00000107821	10	KAZALD1	102821598	rs603424	10	102075479	A	G	0.285256	-1.9361	0.4158	3.212e-06	0.063224	0.0347949	0.0692094	-30.6229	18.0908	0.0905069	NA
Artery_Coronary	ENSG00000224934	10	RP11-441O15.3	101190948	rs603424	10	102075479	A	G	0.285256	-1.9361	0.4158	3.212e-06	-0.0863441	0.0475475	0.0693772	22.4231	13.2536	0.0906756	0.147264
Ovary	ENSG00000196072	10	BLOC1S2	102033713	rs603424	10	102075479	A	G	0.285256	-1.9361	0.4158	3.212e-06	0.18598	0.102517	0.0696578	-10.4103	6.15858	0.0909576	0.0525763
Minor_Salivary_Gland	ENSG00000119919	10	NKX2-3	101292690	rs603424	10	102075479	A	G	0.285256	-1.9361	0.4158	3.212e-06	0.142207	0.0784194	0.0697675	-13.6147	8.05701	0.0910679	NA
Nerve_Tibial	ENSG00000014919	10	COX15	101471601	rs603424	10	102075479	A	G	0.285256	-1.9361	0.4158	3.212e-06	0.0638689	0.0352738	0.0701937	-30.3137	17.963	0.091496	NA
Spleen	ENSG00000095539	10	SEMA4G	102729275	rs603424	10	102075479	A	G	0.285256	-1.9361	0.4158	3.212e-06	0.151543	0.0840375	0.0713446	-12.7759	7.59757	0.0926506	NA
Lung	ENSG00000235823	10	LINC00263	102133372	rs603424	10	102075479	A	G	0.285256	-1.9361	0.4158	3.212e-06	-0.0719854	0.0400216	0.0720719	26.8957	16.03	0.0933793	0.1676
Testis	ENSG00000055950	10	MRPL43	102729215	rs603424	10	102075479	A	G	0.285256	-1.9361	0.4158	3.212e-06	0.0423107	0.0235321	0.0721772	-45.7591	27.2815	0.0934848	0.182688
Brain_Putamen_basal_ganglia	ENSG00000075826	10	SEC31B	102246399	rs603424	10	102075479	A	G	0.285256	-1.9361	0.4158	3.212e-06	0.0966116	0.0537579	0.0723101	-20.04	11.9527	0.0936178	NA
Stomach	ENSG00000095485	10	CWF19L1	101992055	rs603424	10	102075479	A	G	0.285256	-1.9361	0.4158	3.212e-06	0.132184	0.0740475	0.0742413	-14.647	8.78735	0.0955486	0.756528
Skin_Sun_Exposed_Lower_leg	ENSG00000119906	10	FAM178A	102672326	rs603424	10	102075479	A	G	0.285256	-1.9361	0.4158	3.212e-06	0.0491731	0.0275777	0.0745737	-39.3732	23.6452	0.0958804	NA
Testis	ENSG00000235823	10	LINC00263	102133372	rs603424	10	102075479	A	G	0.285256	-1.9361	0.4158	3.212e-06	-0.0892008	0.0500596	0.0747671	21.705	13.0423	0.0960734	NA
Spleen	ENSG00000055950	10	MRPL43	102729215	rs603424	10	102075479	A	G	0.285256	-1.9361	0.4158	3.212e-06	0.0933528	0.0525923	0.0758933	-20.7396	12.5043	0.0971963	NA
Ovary	ENSG00000075290	10	WNT8B	102222798	rs603424	10	102075479	A	G	0.285256	-1.9361	0.4158	3.212e-06	-0.256333	0.14447	0.0760131	7.55307	4.5555	0.0973156	NA
Skin_Sun_Exposed_Lower_leg	ENSG00000233690	10	EBAG9P1	101457164	rs603424	10	102075479	A	G	0.285256	-1.9361	0.4158	3.212e-06	-0.105138	0.0594493	0.0769718	18.4148	11.1382	0.0982702	NA
Brain_Hypothalamus	ENSG00000186862	10	PDZD7	102767440	rs603424	10	102075479	A	G	0.285256	-1.9361	0.4158	3.212e-06	-0.10017	0.0567231	0.0774048	19.3281	11.7056	0.0987009	NA
Colon_Transverse	ENSG00000055950	10	MRPL43	102729215	rs603424	10	102075479	A	G	0.285256	-1.9361	0.4158	3.212e-06	0.0687465	0.0390177	0.0780807	-28.1629	17.0901	0.0993728	NA
Spleen	ENSG00000107566	10	ERLIN1	101909851	rs603424	10	102075479	A	G	0.285256	-1.9361	0.4158	3.212e-06	-0.122581	0.0697788	0.0789677	15.7945	9.60953	0.100254	NA
Artery_Coronary	ENSG00000075826	10	SEC31B	102246399	rs603424	10	102075479	A	G	0.285256	-1.9361	0.4158	3.212e-06	-0.100007	0.0570066	0.0793781	19.3596	11.7927	0.100661	0.28266
Brain_Amygdala	ENSG00000273030	10	RP11-285F16.1	102172691	rs603424	10	102075479	A	G	0.285256	-1.9361	0.4158	3.212e-06	0.14969	0.0854054	0.0796536	-12.9341	7.88499	0.100934	NA
Pancreas	ENSG00000166136	10	NDUFB8	102267203	rs603424	10	102075479	A	G	0.285256	-1.9361	0.4158	3.212e-06	-0.0909399	0.0520005	0.0803206	21.2899	13.0041	0.101596	NA
Adrenal_Gland	ENSG00000272572	10	RP11-179B2.2	102670860	rs603424	10	102075479	A	G	0.285256	-1.9361	0.4158	3.212e-06	-0.177337	0.101518	0.0806628	10.9176	6.67522	0.101935	0.0370832
Artery_Tibial	ENSG00000023839	10	ABCC2	101542489	rs603424	10	102075479	A	G	0.285256	-1.9361	0.4158	3.212e-06	-0.0806086	0.0461926	0.0809755	24.0185	14.6986	0.102245	NA
Vagina	ENSG00000055950	10	MRPL43	102729215	rs603424	10	102075479	A	G	0.285256	-1.9361	0.4158	3.212e-06	0.157808	0.0905951	0.0815251	-12.2687	7.51998	0.102789	0.106739
Brain_Hypothalamus	ENSG00000224934	10	RP11-441O15.3	101190948	rs603424	10	102075479	A	G	0.285256	-1.9361	0.4158	3.212e-06	-0.121033	0.0698197	0.0830055	15.9965	9.84655	0.104253	NA
Breast_Mammary_Tissue	ENSG00000107821	10	KAZALD1	102821598	rs603424	10	102075479	A	G	0.285256	-1.9361	0.4158	3.212e-06	0.0669245	0.038798	0.0845373	-28.9296	17.8851	0.105766	0.330257
Esophagus_Gastroesophageal_Junction	ENSG00000095539	10	SEMA4G	102729275	rs603424	10	102075479	A	G	0.285256	-1.9361	0.4158	3.212e-06	-0.0865986	0.0502187	0.0846301	22.3572	13.8255	0.105857	NA
Brain_Nucleus_accumbens_basal_ganglia	ENSG00000075290	10	WNT8B	102222798	rs603424	10	102075479	A	G	0.285256	-1.9361	0.4158	3.212e-06	-0.152203	0.0883363	0.0848893	12.7205	7.87202	0.106113	NA
Heart_Atrial_Appendage	ENSG00000230224	10	PHBP9	102008028	rs603424	10	102075479	A	G	0.285256	-1.9361	0.4158	3.212e-06	0.101101	0.0587967	0.0855231	-19.1502	11.8722	0.106738	0.199853
Pancreas	ENSG00000198018	10	ENTPD7	101419263	rs603424	10	102075479	A	G	0.285256	-1.9361	0.4158	3.212e-06	0.0697052	0.0405522	0.0856323	-27.7755	17.2248	0.106845	NA
Small_Intestine_Terminal_Ileum	ENSG00000230224	10	PHBP9	102008028	rs603424	10	102075479	A	G	0.285256	-1.9361	0.4158	3.212e-06	0.142173	0.082831	0.0860846	-13.6179	8.45576	0.107291	0.222881
Testis	ENSG00000273476	10	RP11-108L7.14	102727445	rs603424	10	102075479	A	G	0.285256	-1.9361	0.4158	3.212e-06	0.13518	0.0787708	0.0861404	-14.3224	8.89458	0.107346	NA
Stomach	ENSG00000075826	10	SEC31B	102246399	rs603424	10	102075479	A	G	0.285256	-1.9361	0.4158	3.212e-06	-0.0735434	0.042904	0.0865033	26.326	16.3657	0.107704	0.683797
Minor_Salivary_Gland	ENSG00000257582	10	RP11-129J12.2	101286107	rs603424	10	102075479	A	G	0.285256	-1.9361	0.4158	3.212e-06	-0.221571	0.130117	0.0885933	8.73806	5.46377	0.10976	0.124355
Spleen	ENSG00000166135	10	HIF1AN	102288829	rs603424	10	102075479	A	G	0.285256	-1.9361	0.4158	3.212e-06	-0.102571	0.0602821	0.0888458	18.8757	11.8109	0.110008	0.715381
Brain_Frontal_Cortex_BA9	ENSG00000014919	10	COX15	101471601	rs603424	10	102075479	A	G	0.285256	-1.9361	0.4158	3.212e-06	-0.115235	0.0680109	0.0901969	16.8013	10.5521	0.111335	NA
Skin_Not_Sun_Exposed_Suprapubic	ENSG00000120053	10	GOT1	101156627	rs603424	10	102075479	A	G	0.285256	-1.9361	0.4158	3.212e-06	-0.0473114	0.0279699	0.090739	40.9225	25.7397	0.111867	NA
Brain_Putamen_basal_ganglia	ENSG00000186862	10	PDZD7	102767440	rs603424	10	102075479	A	G	0.285256	-1.9361	0.4158	3.212e-06	0.0885965	0.0524074	0.0909255	-21.853	13.7523	0.11205	NA
Brain_Hippocampus	ENSG00000075290	10	WNT8B	102222798	rs603424	10	102075479	A	G	0.285256	-1.9361	0.4158	3.212e-06	-0.219823	0.130041	0.0909484	8.80754	5.543	0.112072	NA
Whole_Blood	ENSG00000107815	10	C10orf2	102747124	rs603424	10	102075479	A	G	0.285256	-1.9361	0.4158	3.212e-06	0.0490049	0.0289915	0.0909672	-39.5083	24.8657	0.112091	NA
Prostate	ENSG00000166135	10	HIF1AN	102288829	rs603424	10	102075479	A	G	0.285256	-1.9361	0.4158	3.212e-06	0.0957059	0.0566791	0.0913043	-20.2297	12.7439	0.112421	0.239142
Spleen	ENSG00000213341	10	CHUK	101948055	rs603424	10	102075479	A	G	0.285256	-1.9361	0.4158	3.212e-06	0.0703694	0.0417189	0.091651	-27.5134	17.3487	0.112761	NA
Ovary	ENSG00000120053	10	GOT1	101156627	rs603424	10	102075479	A	G	0.285256	-1.9361	0.4158	3.212e-06	-0.101267	0.0600997	0.0919917	19.1188	12.0666	0.113095	NA
Brain_Cortex	ENSG00000023839	10	ABCC2	101542489	rs603424	10	102075479	A	G	0.285256	-1.9361	0.4158	3.212e-06	-0.146416	0.0868948	0.0919923	13.2233	8.34576	0.113096	NA
Liver	ENSG00000107554	10	DNMBP	101635334	rs603424	10	102075479	A	G	0.285256	-1.9361	0.4158	3.212e-06	0.137821	0.0818277	0.092127	-14.0479	8.86948	0.113228	NA
Uterus	ENSG00000075290	10	WNT8B	102222798	rs603424	10	102075479	A	G	0.285256	-1.9361	0.4158	3.212e-06	-0.246449	0.14659	0.0927215	7.85599	4.96806	0.11381	NA
Spleen	ENSG00000237579	10	RP11-324L3.1	102936080	rs603424	10	102075479	A	G	0.285256	-1.9361	0.4158	3.212e-06	0.160769	0.0957661	0.0931973	-12.0427	7.62555	0.114276	0.24721
Whole_Blood	ENSG00000196072	10	BLOC1S2	102033713	rs603424	10	102075479	A	G	0.285256	-1.9361	0.4158	3.212e-06	0.0334053	0.0199218	0.0935767	-57.9579	36.737	0.114647	0.503498
Cells_EBV-transformed_lymphocytes	ENSG00000224934	10	RP11-441O15.3	101190948	rs603424	10	102075479	A	G	0.285256	-1.9361	0.4158	3.212e-06	0.142299	0.0849883	0.0940645	-13.6059	8.63551	0.115125	0.409281
Esophagus_Muscularis	ENSG00000055950	10	MRPL43	102729215	rs603424	10	102075479	A	G	0.285256	-1.9361	0.4158	3.212e-06	-0.0516409	0.0308915	0.0945858	37.4916	23.8289	0.115635	NA
Esophagus_Gastroesophageal_Junction	ENSG00000014919	10	COX15	101471601	rs603424	10	102075479	A	G	0.285256	-1.9361	0.4158	3.212e-06	0.0832676	0.0498135	0.0946057	-23.2515	14.779	0.115654	NA
Skin_Not_Sun_Exposed_Suprapubic	ENSG00000014919	10	COX15	101471601	rs603424	10	102075479	A	G	0.285256	-1.9361	0.4158	3.212e-06	0.0585969	0.0351075	0.0951035	-33.041	21.0294	0.116141	NA
Brain_Cerebellum	ENSG00000229278	10	RP11-483F11.7	101411746	rs603424	10	102075479	A	G	0.285256	-1.9361	0.4158	3.212e-06	0.194972	0.117386	0.0967233	-9.93014	6.34756	0.117723	NA
Esophagus_Muscularis	ENSG00000075290	10	WNT8B	102222798	rs603424	10	102075479	A	G	0.285256	-1.9361	0.4158	3.212e-06	0.128984	0.0777051	0.096931	-15.0104	9.60027	0.117926	NA
Small_Intestine_Terminal_Ileum	ENSG00000055950	10	MRPL43	102729215	rs603424	10	102075479	A	G	0.285256	-1.9361	0.4158	3.212e-06	-0.0888752	0.0536881	0.0978437	21.7845	13.9666	0.118817	NA
Whole_Blood	ENSG00000166136	10	NDUFB8	102267203	rs603424	10	102075479	A	G	0.285256	-1.9361	0.4158	3.212e-06	-0.0301288	0.0182135	0.0980871	64.2608	41.2257	0.119054	0.13408
Nerve_Tibial	ENSG00000155287	10	SLC25A28	101370282	rs603424	10	102075479	A	G	0.285256	-1.9361	0.4158	3.212e-06	-0.045678	0.027667	0.0987405	42.3858	27.239	0.119691	NA
Artery_Coronary	ENSG00000095485	10	CWF19L1	101992055	rs603424	10	102075479	A	G	0.285256	-1.9361	0.4158	3.212e-06	0.149167	0.0905759	0.0995841	-12.9794	8.35967	0.120513	0.723705
Esophagus_Mucosa	ENSG00000230224	10	PHBP9	102008028	rs603424	10	102075479	A	G	0.285256	-1.9361	0.4158	3.212e-06	0.0900736	0.0547282	0.0997977	-21.4946	13.8518	0.120721	0.69381
Stomach	ENSG00000166136	10	NDUFB8	102267203	rs603424	10	102075479	A	G	0.285256	-1.9361	0.4158	3.212e-06	-0.0540689	0.0329925	0.10125	35.808	23.1636	0.122135	NA
Adrenal_Gland	ENSG00000273030	10	RP11-285F16.1	102172691	rs603424	10	102075479	A	G	0.285256	-1.9361	0.4158	3.212e-06	0.155372	0.0950149	0.101999	-12.4611	8.07659	0.122864	NA
Brain_Hypothalamus	ENSG00000166136	10	NDUFB8	102267203	rs603424	10	102075479	A	G	0.285256	-1.9361	0.4158	3.212e-06	-0.0720459	0.0440772	0.102146	26.8731	17.4244	0.123007	NA
Adipose_Visceral_Omentum	ENSG00000107554	10	DNMBP	101635334	rs603424	10	102075479	A	G	0.285256	-1.9361	0.4158	3.212e-06	0.091079	0.0557961	0.102605	-21.2574	13.7996	0.123454	0.611193
Brain_Cerebellum	ENSG00000235823	10	LINC00263	102133372	rs603424	10	102075479	A	G	0.285256	-1.9361	0.4158	3.212e-06	0.100523	0.0617946	0.103795	-19.2603	12.5416	0.12461	NA
Kidney_Cortex	ENSG00000107821	10	KAZALD1	102821598	rs603424	10	102075479	A	G	0.285256	-1.9361	0.4158	3.212e-06	0.210189	0.12922	0.103823	-9.21123	5.99847	0.124637	NA
Artery_Aorta	ENSG00000055950	10	MRPL43	102729215	rs603424	10	102075479	A	G	0.285256	-1.9361	0.4158	3.212e-06	0.0627105	0.0385751	0.104019	-30.8736	20.1155	0.124828	0.312987
Brain_Caudate_basal_ganglia	ENSG00000213341	10	CHUK	101948055	rs603424	10	102075479	A	G	0.285256	-1.9361	0.4158	3.212e-06	-0.0977704	0.0601729	0.1042	19.8025	12.9082	0.125004	NA
Brain_Anterior_cingulate_cortex_BA24	ENSG00000229278	10	RP11-483F11.7	101411746	rs603424	10	102075479	A	G	0.285256	-1.9361	0.4158	3.212e-06	0.19892	0.12256	0.10458	-9.73306	6.35066	0.125373	NA
Minor_Salivary_Gland	ENSG00000107807	10	TLX1	102889257	rs603424	10	102075479	A	G	0.285256	-1.9361	0.4158	3.212e-06	0.173761	0.107138	0.104838	-11.1423	7.27499	0.125623	NA
Brain_Amygdala	ENSG00000095485	10	CWF19L1	101992055	rs603424	10	102075479	A	G	0.285256	-1.9361	0.4158	3.212e-06	0.195434	0.120598	0.105116	-9.90667	6.47283	0.125893	0.622201
Skin_Not_Sun_Exposed_Suprapubic	ENSG00000023839	10	ABCC2	101542489	rs603424	10	102075479	A	G	0.285256	-1.9361	0.4158	3.212e-06	-0.0803239	0.0498698	0.107251	24.1037	15.835	0.127965	0.201521
Thyroid	ENSG00000119929	10	CUTC	101462315	rs603424	10	102075479	A	G	0.285256	-1.9361	0.4158	3.212e-06	0.0523157	0.032484	0.107287	-37.008	24.3148	0.127999	0.153246
Brain_Nucleus_accumbens_basal_ganglia	ENSG00000233690	10	EBAG9P1	101457164	rs603424	10	102075479	A	G	0.285256	-1.9361	0.4158	3.212e-06	-0.17177	0.106916	0.108144	11.2715	7.42163	0.12883	NA
Skin_Not_Sun_Exposed_Suprapubic	ENSG00000075290	10	WNT8B	102222798	rs603424	10	102075479	A	G	0.285256	-1.9361	0.4158	3.212e-06	-0.112367	0.0699656	0.108267	17.2301	11.3486	0.128949	NA
Brain_Frontal_Cortex_BA9	ENSG00000224934	10	RP11-441O15.3	101190948	rs603424	10	102075479	A	G	0.285256	-1.9361	0.4158	3.212e-06	-0.0994482	0.0620455	0.108973	19.4684	12.8458	0.129633	NA
Pituitary	ENSG00000119946	10	CNNM1	101088856	rs603424	10	102075479	A	G	0.285256	-1.9361	0.4158	3.212e-06	0.0884615	0.0552404	0.10929	-21.8864	14.4528	0.12994	0.342679
Muscle_Skeletal	ENSG00000099194	10	SCD	102106881	rs603424	10	102075479	A	G	0.285256	-1.9361	0.4158	3.212e-06	-0.0778643	0.0486821	0.109722	24.8651	16.4376	0.130359	0.478171
Esophagus_Muscularis	ENSG00000272572	10	RP11-179B2.2	102670860	rs603424	10	102075479	A	G	0.285256	-1.9361	0.4158	3.212e-06	0.104847	0.0656737	0.110381	-18.466	12.2276	0.130996	NA
Nerve_Tibial	ENSG00000186862	10	PDZD7	102767440	rs603424	10	102075479	A	G	0.285256	-1.9361	0.4158	3.212e-06	-0.0665967	0.0418165	0.111251	29.072	19.2927	0.131838	0.143465
Brain_Anterior_cingulate_cortex_BA24	ENSG00000213341	10	CHUK	101948055	rs603424	10	102075479	A	G	0.285256	-1.9361	0.4158	3.212e-06	-0.119172	0.0749338	0.111753	16.2463	10.7949	0.132324	NA
Adrenal_Gland	ENSG00000107821	10	KAZALD1	102821598	rs603424	10	102075479	A	G	0.285256	-1.9361	0.4158	3.212e-06	0.144148	0.0908182	0.112464	-13.4313	8.94033	0.133012	NA
Ovary	ENSG00000198018	10	ENTPD7	101419263	rs603424	10	102075479	A	G	0.285256	-1.9361	0.4158	3.212e-06	-0.119105	0.0751317	0.112902	16.2554	10.8319	0.133435	NA
Adipose_Visceral_Omentum	ENSG00000196072	10	BLOC1S2	102033713	rs603424	10	102075479	A	G	0.285256	-1.9361	0.4158	3.212e-06	-0.0622517	0.039313	0.11331	31.1012	20.7456	0.133829	0.0249124
Vagina	ENSG00000166135	10	HIF1AN	102288829	rs603424	10	102075479	A	G	0.285256	-1.9361	0.4158	3.212e-06	0.153938	0.0972702	0.113517	-12.5771	8.39371	0.134029	NA
Colon_Transverse	ENSG00000213341	10	CHUK	101948055	rs603424	10	102075479	A	G	0.285256	-1.9361	0.4158	3.212e-06	0.0433121	0.0273791	0.113663	-44.7011	29.8434	0.13417	NA
Spleen	ENSG00000107821	10	KAZALD1	102821598	rs603424	10	102075479	A	G	0.285256	-1.9361	0.4158	3.212e-06	-0.0807878	0.0511961	0.114564	23.9653	16.0355	0.135041	NA
Minor_Salivary_Gland	ENSG00000075826	10	SEC31B	102246399	rs603424	10	102075479	A	G	0.285256	-1.9361	0.4158	3.212e-06	0.164831	0.104497	0.114708	-11.746	7.86218	0.13518	0.30104
Heart_Left_Ventricle	ENSG00000107554	10	DNMBP	101635334	rs603424	10	102075479	A	G	0.285256	-1.9361	0.4158	3.212e-06	0.0859336	0.0545985	0.115506	-22.5302	15.1104	0.13595	0.610118
Cells_Cultured_fibroblasts	ENSG00000272572	10	RP11-179B2.2	102670860	rs603424	10	102075479	A	G	0.285256	-1.9361	0.4158	3.212e-06	-0.103142	0.0657505	0.116721	18.7712	12.627	0.137123	0.241574
Brain_Hippocampus	ENSG00000023839	10	ABCC2	101542489	rs603424	10	102075479	A	G	0.285256	-1.9361	0.4158	3.212e-06	-0.156972	0.100354	0.117774	12.334	8.31831	0.138138	NA
Brain_Hippocampus	ENSG00000120053	10	GOT1	101156627	rs603424	10	102075479	A	G	0.285256	-1.9361	0.4158	3.212e-06	-0.053956	0.0346432	0.119357	35.8829	24.2938	0.139664	NA
Brain_Amygdala	ENSG00000075891	10	PAX2	102495360	rs603424	10	102075479	A	G	0.285256	-1.9361	0.4158	3.212e-06	-0.22235	0.143463	0.121172	8.70744	5.92121	0.141413	NA
Brain_Hippocampus	ENSG00000272572	10	RP11-179B2.2	102670860	rs603424	10	102075479	A	G	0.285256	-1.9361	0.4158	3.212e-06	-0.162747	0.105015	0.121201	11.8964	8.09031	0.141441	NA
Brain_Nucleus_accumbens_basal_ganglia	ENSG00000227695	10	DNMBP-AS1	101686767	rs603424	10	102075479	A	G	0.285256	-1.9361	0.4158	3.212e-06	-0.133461	0.0861556	0.121365	14.5069	9.86953	0.141599	0.225694
Small_Intestine_Terminal_Ileum	ENSG00000119919	10	NKX2-3	101292690	rs603424	10	102075479	A	G	0.285256	-1.9361	0.4158	3.212e-06	-0.0894167	0.057847	0.122166	21.6526	14.7595	0.14237	NA
Brain_Hypothalamus	ENSG00000095485	10	CWF19L1	101992055	rs603424	10	102075479	A	G	0.285256	-1.9361	0.4158	3.212e-06	0.168051	0.108979	0.123061	-11.5209	7.8702	0.143231	0.679102
Nerve_Tibial	ENSG00000166135	10	HIF1AN	102288829	rs603424	10	102075479	A	G	0.285256	-1.9361	0.4158	3.212e-06	-0.0546998	0.0355241	0.123611	35.395	24.2111	0.14376	0.587105
Esophagus_Mucosa	ENSG00000107554	10	DNMBP	101635334	rs603424	10	102075479	A	G	0.285256	-1.9361	0.4158	3.212e-06	0.0901885	0.0586163	0.123896	-21.4673	14.6942	0.144034	0.86937
Pancreas	ENSG00000230224	10	PHBP9	102008028	rs603424	10	102075479	A	G	0.285256	-1.9361	0.4158	3.212e-06	-0.129014	0.0839171	0.124196	15.0069	10.2795	0.144323	0.443265
Stomach	ENSG00000055950	10	MRPL43	102729215	rs603424	10	102075479	A	G	0.285256	-1.9361	0.4158	3.212e-06	0.0714244	0.0464656	0.124258	-27.107	18.5707	0.144382	NA
Brain_Hippocampus	ENSG00000075891	10	PAX2	102495360	rs603424	10	102075479	A	G	0.285256	-1.9361	0.4158	3.212e-06	-0.179176	0.116643	0.124512	10.8056	7.40729	0.144627	NA
Pancreas	ENSG00000014919	10	COX15	101471601	rs603424	10	102075479	A	G	0.285256	-1.9361	0.4158	3.212e-06	0.0843893	0.0551449	0.125938	-22.9425	15.7809	0.145998	0.335148
Brain_Hypothalamus	ENSG00000023839	10	ABCC2	101542489	rs603424	10	102075479	A	G	0.285256	-1.9361	0.4158	3.212e-06	-0.159028	0.104476	0.127971	12.1746	8.41479	0.147951	NA
Adrenal_Gland	ENSG00000107554	10	DNMBP	101635334	rs603424	10	102075479	A	G	0.285256	-1.9361	0.4158	3.212e-06	0.15561	0.102407	0.12863	-12.442	8.61305	0.148583	0.505179
Pancreas	ENSG00000107819	10	SFXN3	102790991	rs603424	10	102075479	A	G	0.285256	-1.9361	0.4158	3.212e-06	-0.0794955	0.052324	0.128689	24.3548	16.8621	0.14864	0.202127
Esophagus_Gastroesophageal_Junction	ENSG00000230224	10	PHBP9	102008028	rs603424	10	102075479	A	G	0.285256	-1.9361	0.4158	3.212e-06	0.0844336	0.0558126	0.130329	-22.9304	15.9375	0.150214	0.761908
Heart_Atrial_Appendage	ENSG00000075826	10	SEC31B	102246399	rs603424	10	102075479	A	G	0.285256	-1.9361	0.4158	3.212e-06	-0.065212	0.0431974	0.131138	29.6893	20.6744	0.15099	0.746652
Brain_Caudate_basal_ganglia	ENSG00000260475	10	RP11-85A1.3	101380812	rs603424	10	102075479	A	G	0.285256	-1.9361	0.4158	3.212e-06	-0.163833	0.108689	0.131719	11.8175	8.24045	0.151548	NA
Prostate	ENSG00000107566	10	ERLIN1	101909851	rs603424	10	102075479	A	G	0.285256	-1.9361	0.4158	3.212e-06	-0.0801306	0.0531796	0.131864	24.1618	16.854	0.151687	0.186895
Prostate	ENSG00000014919	10	COX15	101471601	rs603424	10	102075479	A	G	0.285256	-1.9361	0.4158	3.212e-06	0.102562	0.0681056	0.132086	-18.8774	13.1747	0.1519	NA
Spleen	ENSG00000107554	10	DNMBP	101635334	rs603424	10	102075479	A	G	0.285256	-1.9361	0.4158	3.212e-06	-0.155596	0.103356	0.13221	12.4431	8.68668	0.152019	0.74219
Cells_Cultured_fibroblasts	ENSG00000014919	10	COX15	101471601	rs603424	10	102075479	A	G	0.285256	-1.9361	0.4158	3.212e-06	0.052391	0.0348108	0.132319	-36.9548	25.8051	0.152123	NA
Brain_Substantia_nigra	ENSG00000273030	10	RP11-285F16.1	102172691	rs603424	10	102075479	A	G	0.285256	-1.9361	0.4158	3.212e-06	-0.143414	0.0952964	0.132343	13.5001	9.42748	0.152146	0.16478
Thyroid	ENSG00000213341	10	CHUK	101948055	rs603424	10	102075479	A	G	0.285256	-1.9361	0.4158	3.212e-06	0.0420251	0.0279313	0.13243	-46.0701	32.1786	0.15223	NA
Testis	ENSG00000196072	10	BLOC1S2	102033713	rs603424	10	102075479	A	G	0.285256	-1.9361	0.4158	3.212e-06	0.0825821	0.0548985	0.132512	-23.4445	16.3785	0.152308	0.0988722
Adipose_Visceral_Omentum	ENSG00000166135	10	HIF1AN	102288829	rs603424	10	102075479	A	G	0.285256	-1.9361	0.4158	3.212e-06	0.0371435	0.0246943	0.132547	-52.1249	36.4176	0.152342	0.344634
Cells_Cultured_fibroblasts	ENSG00000119946	10	CNNM1	101088856	rs603424	10	102075479	A	G	0.285256	-1.9361	0.4158	3.212e-06	-0.0675725	0.0449871	0.133086	28.6522	20.0434	0.152859	NA
Muscle_Skeletal	ENSG00000095485	10	CWF19L1	101992055	rs603424	10	102075479	A	G	0.285256	-1.9361	0.4158	3.212e-06	0.0670164	0.0446724	0.133569	-28.8899	20.2325	0.153322	0.486286
Pancreas	ENSG00000023839	10	ABCC2	101542489	rs603424	10	102075479	A	G	0.285256	-1.9361	0.4158	3.212e-06	-0.114479	0.076578	0.134932	16.9123	11.8818	0.154628	NA
Brain_Spinal_cord_cervical_c-1	ENSG00000224934	10	RP11-441O15.3	101190948	rs603424	10	102075479	A	G	0.285256	-1.9361	0.4158	3.212e-06	-0.144976	0.097115	0.135482	13.3546	9.39436	0.155155	NA
Nerve_Tibial	ENSG00000196072	10	BLOC1S2	102033713	rs603424	10	102075479	A	G	0.285256	-1.9361	0.4158	3.212e-06	0.0602567	0.0403667	0.135507	-32.1309	22.6039	0.155179	0.12743
Brain_Frontal_Cortex_BA9	ENSG00000235823	10	LINC00263	102133372	rs603424	10	102075479	A	G	0.285256	-1.9361	0.4158	3.212e-06	-0.103307	0.0692632	0.135827	18.7412	13.1941	0.155485	0.118213
Colon_Transverse	ENSG00000257582	10	RP11-129J12.2	101286107	rs603424	10	102075479	A	G	0.285256	-1.9361	0.4158	3.212e-06	0.0997376	0.066884	0.135908	-19.4119	13.6689	0.155563	0.115844
Cells_Cultured_fibroblasts	ENSG00000099194	10	SCD	102106881	rs603424	10	102075479	A	G	0.285256	-1.9361	0.4158	3.212e-06	-0.0399191	0.0268408	0.136948	48.5006	34.2339	0.156559	NA
Esophagus_Mucosa	ENSG00000107816	10	LZTS2	102756375	rs603424	10	102075479	A	G	0.285256	-1.9361	0.4158	3.212e-06	-0.0404607	0.0272635	0.137792	47.8514	33.8416	0.157367	NA
Esophagus_Gastroesophageal_Junction	ENSG00000119906	10	FAM178A	102672326	rs603424	10	102075479	A	G	0.285256	-1.9361	0.4158	3.212e-06	0.0633953	0.0427288	0.137897	-30.5401	21.6039	0.157468	NA
Adipose_Visceral_Omentum	ENSG00000120053	10	GOT1	101156627	rs603424	10	102075479	A	G	0.285256	-1.9361	0.4158	3.212e-06	-0.0477234	0.0323945	0.140699	40.5692	28.8837	0.160149	NA
Brain_Cerebellar_Hemisphere	ENSG00000107816	10	LZTS2	102756375	rs603424	10	102075479	A	G	0.285256	-1.9361	0.4158	3.212e-06	0.0869154	0.0590424	0.140998	-22.2757	15.8703	0.160435	NA
Nerve_Tibial	ENSG00000260475	10	RP11-85A1.3	101380812	rs603424	10	102075479	A	G	0.285256	-1.9361	0.4158	3.212e-06	-0.0954117	0.0648582	0.141269	20.2921	14.466	0.160694	0.196337
Artery_Aorta	ENSG00000095485	10	CWF19L1	101992055	rs603424	10	102075479	A	G	0.285256	-1.9361	0.4158	3.212e-06	0.0896155	0.0610582	0.142184	-21.6045	15.4339	0.161569	0.757092
Brain_Cerebellum	ENSG00000198018	10	ENTPD7	101419263	rs603424	10	102075479	A	G	0.285256	-1.9361	0.4158	3.212e-06	-0.131594	0.089797	0.142795	14.7127	10.5251	0.162154	0.257218
Colon_Sigmoid	ENSG00000224934	10	RP11-441O15.3	101190948	rs603424	10	102075479	A	G	0.285256	-1.9361	0.4158	3.212e-06	-0.0473113	0.0323119	0.143137	40.9226	29.2978	0.16248	0.26405
Skin_Sun_Exposed_Lower_leg	ENSG00000237579	10	RP11-324L3.1	102936080	rs603424	10	102075479	A	G	0.285256	-1.9361	0.4158	3.212e-06	-0.0541042	0.0369761	0.143407	35.7847	25.6352	0.162739	0.444324
Liver	ENSG00000075826	10	SEC31B	102246399	rs603424	10	102075479	A	G	0.285256	-1.9361	0.4158	3.212e-06	0.0814786	0.0556985	0.143508	-23.7621	17.0264	0.162835	NA
Brain_Hypothalamus	ENSG00000075826	10	SEC31B	102246399	rs603424	10	102075479	A	G	0.285256	-1.9361	0.4158	3.212e-06	0.0798718	0.0546603	0.14395	-24.2401	17.3864	0.163258	0.898904
Liver	ENSG00000014919	10	COX15	101471601	rs603424	10	102075479	A	G	0.285256	-1.9361	0.4158	3.212e-06	0.094449	0.0646904	0.144286	-20.4989	14.7142	0.163579	NA
Esophagus_Gastroesophageal_Junction	ENSG00000107566	10	ERLIN1	101909851	rs603424	10	102075479	A	G	0.285256	-1.9361	0.4158	3.212e-06	-0.0465891	0.0319805	0.145173	41.5569	29.8898	0.164426	NA
Colon_Transverse	ENSG00000228778	10	RP11-129J12.1	101286838	rs603424	10	102075479	A	G	0.285256	-1.9361	0.4158	3.212e-06	0.100851	0.0692428	0.145259	-19.1976	13.8106	0.164509	0.0331565
Testis	ENSG00000233690	10	EBAG9P1	101457164	rs603424	10	102075479	A	G	0.285256	-1.9361	0.4158	3.212e-06	-0.128743	0.0884372	0.14546	15.0385	10.8235	0.164701	0.0912646
Esophagus_Muscularis	ENSG00000095485	10	CWF19L1	101992055	rs603424	10	102075479	A	G	0.285256	-1.9361	0.4158	3.212e-06	0.0764221	0.0525322	0.145734	-25.3343	18.2448	0.164962	0.807505
Minor_Salivary_Gland	ENSG00000120053	10	GOT1	101156627	rs603424	10	102075479	A	G	0.285256	-1.9361	0.4158	3.212e-06	0.111499	0.0767052	0.146056	-17.3643	12.5142	0.16527	NA
Small_Intestine_Terminal_Ileum	ENSG00000107816	10	LZTS2	102756375	rs603424	10	102075479	A	G	0.285256	-1.9361	0.4158	3.212e-06	-0.0747795	0.0517261	0.148266	25.8908	18.7524	0.167381	NA
Brain_Caudate_basal_ganglia	ENSG00000155287	10	SLC25A28	101370282	rs603424	10	102075479	A	G	0.285256	-1.9361	0.4158	3.212e-06	0.0634662	0.0439174	0.148422	-30.506	22.1028	0.16753	NA
Whole_Blood	ENSG00000230224	10	PHBP9	102008028	rs603424	10	102075479	A	G	0.285256	-1.9361	0.4158	3.212e-06	0.0448192	0.0310375	0.148729	-43.198	31.3203	0.167823	0.66164
Uterus	ENSG00000120053	10	GOT1	101156627	rs603424	10	102075479	A	G	0.285256	-1.9361	0.4158	3.212e-06	-0.105146	0.0729463	0.149467	18.4134	13.3726	0.168527	0.0771516
Cells_Cultured_fibroblasts	ENSG00000055950	10	MRPL43	102729215	rs603424	10	102075479	A	G	0.285256	-1.9361	0.4158	3.212e-06	-0.0380406	0.0264235	0.149966	50.8956	37.0039	0.169004	NA
Brain_Cortex	ENSG00000107554	10	DNMBP	101635334	rs603424	10	102075479	A	G	0.285256	-1.9361	0.4158	3.212e-06	0.0998025	0.0693646	0.150204	-19.3993	14.1119	0.169231	0.73123
Colon_Transverse	ENSG00000107593	10	PKD2L1	102047903	rs603424	10	102075479	A	G	0.285256	-1.9361	0.4158	3.212e-06	-0.0767465	0.0534037	0.150689	25.2272	18.3713	0.169694	0.0972459
Lung	ENSG00000236308	10	RP11-316M21.7	101949793	rs603424	10	102075479	A	G	0.285256	-1.9361	0.4158	3.212e-06	-0.0776924	0.0540711	0.150759	24.9201	18.1504	0.169761	NA
Lung	ENSG00000075826	10	SEC31B	102246399	rs603424	10	102075479	A	G	0.285256	-1.9361	0.4158	3.212e-06	0.0573413	0.0399674	0.151372	-33.7645	24.626	0.170346	0.88134
Lung	ENSG00000099194	10	SCD	102106881	rs603424	10	102075479	A	G	0.285256	-1.9361	0.4158	3.212e-06	-0.0448053	0.0312833	0.152074	43.2114	31.5654	0.171016	0.0225715
Spleen	ENSG00000099194	10	SCD	102106881	rs603424	10	102075479	A	G	0.285256	-1.9361	0.4158	3.212e-06	-0.100608	0.0702508	0.152108	19.244	14.0586	0.171048	0.106576
Brain_Anterior_cingulate_cortex_BA24	ENSG00000075891	10	PAX2	102495360	rs603424	10	102075479	A	G	0.285256	-1.9361	0.4158	3.212e-06	-0.151939	0.106104	0.152149	12.7426	9.30988	0.171087	NA
Brain_Cortex	ENSG00000186862	10	PDZD7	102767440	rs603424	10	102075479	A	G	0.285256	-1.9361	0.4158	3.212e-06	0.0760109	0.0533063	0.153889	-25.4713	18.6818	0.172747	0.344857
Brain_Spinal_cord_cervical_c-1	ENSG00000273476	10	RP11-108L7.14	102727445	rs603424	10	102075479	A	G	0.285256	-1.9361	0.4158	3.212e-06	-0.217029	0.152241	0.153996	8.92093	6.54456	0.172849	NA
Brain_Hippocampus	ENSG00000055950	10	MRPL43	102729215	rs603424	10	102075479	A	G	0.285256	-1.9361	0.4158	3.212e-06	-0.0921142	0.064735	0.154753	21.0185	15.4455	0.173571	NA
Thyroid	ENSG00000227695	10	DNMBP-AS1	101686767	rs603424	10	102075479	A	G	0.285256	-1.9361	0.4158	3.212e-06	0.0672432	0.0472572	0.154759	-28.7925	21.1585	0.173577	0.556368
Esophagus_Muscularis	ENSG00000273030	10	RP11-285F16.1	102172691	rs603424	10	102075479	A	G	0.285256	-1.9361	0.4158	3.212e-06	0.0873438	0.0614459	0.155179	-22.1664	16.3044	0.173977	NA
Brain_Cortex	ENSG00000230224	10	PHBP9	102008028	rs603424	10	102075479	A	G	0.285256	-1.9361	0.4158	3.212e-06	0.122673	0.0863178	0.155265	-15.7826	11.611	0.174059	0.298492
Testis	ENSG00000230224	10	PHBP9	102008028	rs603424	10	102075479	A	G	0.285256	-1.9361	0.4158	3.212e-06	0.0985001	0.069316	0.155308	-19.6558	14.4619	0.1741	NA
Muscle_Skeletal	ENSG00000186862	10	PDZD7	102767440	rs603424	10	102075479	A	G	0.285256	-1.9361	0.4158	3.212e-06	-0.0739858	0.0521418	0.155918	26.1685	19.2797	0.174682	NA
Vagina	ENSG00000075290	10	WNT8B	102222798	rs603424	10	102075479	A	G	0.285256	-1.9361	0.4158	3.212e-06	0.186786	0.131761	0.156305	-10.3653	7.6432	0.175051	NA
Adipose_Subcutaneous	ENSG00000055950	10	MRPL43	102729215	rs603424	10	102075479	A	G	0.285256	-1.9361	0.4158	3.212e-06	-0.042924	0.030321	0.156877	45.1053	33.3018	0.175596	NA
Nerve_Tibial	ENSG00000107821	10	KAZALD1	102821598	rs603424	10	102075479	A	G	0.285256	-1.9361	0.4158	3.212e-06	-0.0591021	0.0419907	0.159278	32.7586	24.3143	0.177885	NA
Pancreas	ENSG00000196072	10	BLOC1S2	102033713	rs603424	10	102075479	A	G	0.285256	-1.9361	0.4158	3.212e-06	0.071324	0.0508081	0.160381	-27.1451	20.1967	0.178936	0.0443767
Brain_Nucleus_accumbens_basal_ganglia	ENSG00000229278	10	RP11-483F11.7	101411746	rs603424	10	102075479	A	G	0.285256	-1.9361	0.4158	3.212e-06	0.154426	0.110097	0.160727	-12.5374	9.33522	0.179265	NA
Brain_Putamen_basal_ganglia	ENSG00000225208	10	RP11-107I14.2	103070775	rs603424	10	102075479	A	G	0.285256	-1.9361	0.4158	3.212e-06	0.114369	0.08155	0.160784	-16.9285	12.6064	0.17932	NA
Brain_Anterior_cingulate_cortex_BA24	ENSG00000119929	10	CUTC	101462315	rs603424	10	102075479	A	G	0.285256	-1.9361	0.4158	3.212e-06	0.135486	0.0968869	0.161995	-14.29	10.6698	0.180473	NA
Liver	ENSG00000055950	10	MRPL43	102729215	rs603424	10	102075479	A	G	0.285256	-1.9361	0.4158	3.212e-06	0.0809762	0.0579292	0.162159	-23.9095	17.8586	0.180629	NA
Skin_Not_Sun_Exposed_Suprapubic	ENSG00000095539	10	SEMA4G	102729275	rs603424	10	102075479	A	G	0.285256	-1.9361	0.4158	3.212e-06	0.0418289	0.0299641	0.162725	-46.2862	34.6151	0.181169	NA
Vagina	ENSG00000155287	10	SLC25A28	101370282	rs603424	10	102075479	A	G	0.285256	-1.9361	0.4158	3.212e-06	-0.1169	0.0840226	0.164137	16.562	12.4241	0.182513	0.642906
Artery_Aorta	ENSG00000107815	10	C10orf2	102747124	rs603424	10	102075479	A	G	0.285256	-1.9361	0.4158	3.212e-06	0.0384197	0.0276862	0.165234	-50.3934	37.8932	0.183558	NA
Brain_Nucleus_accumbens_basal_ganglia	ENSG00000213341	10	CHUK	101948055	rs603424	10	102075479	A	G	0.285256	-1.9361	0.4158	3.212e-06	0.0746122	0.0537945	0.165446	-25.9488	19.5211	0.18376	NA
Vagina	ENSG00000075826	10	SEC31B	102246399	rs603424	10	102075479	A	G	0.285256	-1.9361	0.4158	3.212e-06	0.098957	0.0714841	0.16626	-19.5651	14.7447	0.184534	0.23303
Esophagus_Mucosa	ENSG00000166136	10	NDUFB8	102267203	rs603424	10	102075479	A	G	0.285256	-1.9361	0.4158	3.212e-06	-0.0453883	0.0328317	0.166832	42.6564	32.1867	0.185079	0.113969
Brain_Amygdala	ENSG00000233690	10	EBAG9P1	101457164	rs603424	10	102075479	A	G	0.285256	-1.9361	0.4158	3.212e-06	-0.177218	0.128459	0.167718	10.925	8.25935	0.185922	NA
Small_Intestine_Terminal_Ileum	ENSG00000095485	10	CWF19L1	101992055	rs603424	10	102075479	A	G	0.285256	-1.9361	0.4158	3.212e-06	0.0987633	0.0717191	0.168486	-19.6034	14.845	0.186653	0.83969
Esophagus_Muscularis	ENSG00000155287	10	SLC25A28	101370282	rs603424	10	102075479	A	G	0.285256	-1.9361	0.4158	3.212e-06	-0.0390087	0.0283613	0.169002	49.6325	37.6268	0.187144	NA
Cells_EBV-transformed_lymphocytes	ENSG00000119906	10	FAM178A	102672326	rs603424	10	102075479	A	G	0.285256	-1.9361	0.4158	3.212e-06	0.134395	0.0977745	0.169274	-14.406	10.9277	0.187403	NA
Brain_Cortex	ENSG00000273476	10	RP11-108L7.14	102727445	rs603424	10	102075479	A	G	0.285256	-1.9361	0.4158	3.212e-06	0.159694	0.116272	0.169613	-12.1238	9.20327	0.187726	NA
Brain_Caudate_basal_ganglia	ENSG00000119929	10	CUTC	101462315	rs603424	10	102075479	A	G	0.285256	-1.9361	0.4158	3.212e-06	0.104868	0.0763593	0.169644	-18.4623	14.0158	0.187755	NA
Esophagus_Mucosa	ENSG00000107819	10	SFXN3	102790991	rs603424	10	102075479	A	G	0.285256	-1.9361	0.4158	3.212e-06	0.0371872	0.0270954	0.169922	-52.0636	39.5482	0.18802	0.270815
Esophagus_Mucosa	ENSG00000119919	10	NKX2-3	101292690	rs603424	10	102075479	A	G	0.285256	-1.9361	0.4158	3.212e-06	-0.0982935	0.0716305	0.169992	19.6971	14.9645	0.188086	NA
Muscle_Skeletal	ENSG00000107816	10	LZTS2	102756375	rs603424	10	102075479	A	G	0.285256	-1.9361	0.4158	3.212e-06	0.0351073	0.0256092	0.170411	-55.1481	41.9353	0.188485	NA
Stomach	ENSG00000107566	10	ERLIN1	101909851	rs603424	10	102075479	A	G	0.285256	-1.9361	0.4158	3.212e-06	-0.048641	0.0355155	0.170821	39.8039	30.2941	0.188875	NA
Brain_Nucleus_accumbens_basal_ganglia	ENSG00000120053	10	GOT1	101156627	rs603424	10	102075479	A	G	0.285256	-1.9361	0.4158	3.212e-06	-0.0406133	0.0296605	0.170914	47.6716	36.2894	0.188964	NA
Spleen	ENSG00000155287	10	SLC25A28	101370282	rs603424	10	102075479	A	G	0.285256	-1.9361	0.4158	3.212e-06	-0.0691611	0.0506896	0.17244	27.9941	21.3801	0.190415	NA
Prostate	ENSG00000055950	10	MRPL43	102729215	rs603424	10	102075479	A	G	0.285256	-1.9361	0.4158	3.212e-06	-0.0607886	0.0446641	0.173508	31.8497	24.3806	0.191431	NA
Brain_Caudate_basal_ganglia	ENSG00000196072	10	BLOC1S2	102033713	rs603424	10	102075479	A	G	0.285256	-1.9361	0.4158	3.212e-06	0.0788788	0.057977	0.173666	-24.5453	18.7955	0.191582	0.0502863
Adrenal_Gland	ENSG00000273476	10	RP11-108L7.14	102727445	rs603424	10	102075479	A	G	0.285256	-1.9361	0.4158	3.212e-06	-0.113097	0.0831329	0.173692	17.1189	13.1095	0.191606	NA
Minor_Salivary_Gland	ENSG00000014919	10	COX15	101471601	rs603424	10	102075479	A	G	0.285256	-1.9361	0.4158	3.212e-06	-0.159266	0.117099	0.173798	12.1564	9.31135	0.191707	NA
Brain_Nucleus_accumbens_basal_ganglia	ENSG00000095539	10	SEMA4G	102729275	rs603424	10	102075479	A	G	0.285256	-1.9361	0.4158	3.212e-06	0.0867459	0.0637832	0.173826	-22.3192	17.0967	0.191734	NA
Heart_Left_Ventricle	ENSG00000198018	10	ENTPD7	101419263	rs603424	10	102075479	A	G	0.285256	-1.9361	0.4158	3.212e-06	-0.0704647	0.0518354	0.174022	27.4762	21.0558	0.19192	0.244952
Stomach	ENSG00000235823	10	LINC00263	102133372	rs603424	10	102075479	A	G	0.285256	-1.9361	0.4158	3.212e-06	0.0670676	0.0493698	0.174313	-28.8679	22.1361	0.192197	NA
Thyroid	ENSG00000260475	10	RP11-85A1.3	101380812	rs603424	10	102075479	A	G	0.285256	-1.9361	0.4158	3.212e-06	-0.0850953	0.0626722	0.174532	22.7521	17.4547	0.192405	NA
Nerve_Tibial	ENSG00000107816	10	LZTS2	102756375	rs603424	10	102075479	A	G	0.285256	-1.9361	0.4158	3.212e-06	-0.0373222	0.0274899	0.174568	51.8753	39.8001	0.19244	NA
Adrenal_Gland	ENSG00000023839	10	ABCC2	101542489	rs603424	10	102075479	A	G	0.285256	-1.9361	0.4158	3.212e-06	0.125257	0.0924582	0.1755	-15.457	11.8827	0.193326	0.215043
Heart_Atrial_Appendage	ENSG00000107566	10	ERLIN1	101909851	rs603424	10	102075479	A	G	0.285256	-1.9361	0.4158	3.212e-06	-0.0493194	0.0364137	0.175603	39.2564	30.1852	0.193424	NA
Whole_Blood	ENSG00000155287	10	SLC25A28	101370282	rs603424	10	102075479	A	G	0.285256	-1.9361	0.4158	3.212e-06	0.0340937	0.02518	0.175736	-56.7876	43.6778	0.19355	NA
Brain_Hypothalamus	ENSG00000120053	10	GOT1	101156627	rs603424	10	102075479	A	G	0.285256	-1.9361	0.4158	3.212e-06	-0.0406226	0.0300111	0.175868	47.6607	36.6682	0.193676	NA
Brain_Nucleus_accumbens_basal_ganglia	ENSG00000107554	10	DNMBP	101635334	rs603424	10	102075479	A	G	0.285256	-1.9361	0.4158	3.212e-06	0.114979	0.0849561	0.17593	-16.8387	12.9568	0.193735	0.00891174
Cells_Cultured_fibroblasts	ENSG00000107816	10	LZTS2	102756375	rs603424	10	102075479	A	G	0.285256	-1.9361	0.4158	3.212e-06	-0.0343865	0.0254098	0.175967	56.3041	43.3272	0.19377	NA
Vagina	ENSG00000273476	10	RP11-108L7.14	102727445	rs603424	10	102075479	A	G	0.285256	-1.9361	0.4158	3.212e-06	-0.152377	0.112608	0.176005	12.706	9.77834	0.193806	NA
Liver	ENSG00000119906	10	FAM178A	102672326	rs603424	10	102075479	A	G	0.285256	-1.9361	0.4158	3.212e-06	-0.098749	0.0729799	0.176024	19.6063	15.0893	0.193824	NA
Brain_Putamen_basal_ganglia	ENSG00000260475	10	RP11-85A1.3	101380812	rs603424	10	102075479	A	G	0.285256	-1.9361	0.4158	3.212e-06	-0.179682	0.132801	0.176051	10.7751	8.2932	0.19385	0.0687549
Ovary	ENSG00000273476	10	RP11-108L7.14	102727445	rs603424	10	102075479	A	G	0.285256	-1.9361	0.4158	3.212e-06	0.129093	0.095471	0.176321	-14.9977	11.5498	0.194106	0.355219
Vagina	ENSG00000230224	10	PHBP9	102008028	rs603424	10	102075479	A	G	0.285256	-1.9361	0.4158	3.212e-06	0.103472	0.07653	0.176361	-18.7113	14.4109	0.194145	0.147758
Colon_Sigmoid	ENSG00000107816	10	LZTS2	102756375	rs603424	10	102075479	A	G	0.285256	-1.9361	0.4158	3.212e-06	0.0504406	0.0373397	0.176741	-38.3838	29.586	0.194506	NA
Brain_Hypothalamus	ENSG00000107593	10	PKD2L1	102047903	rs603424	10	102075479	A	G	0.285256	-1.9361	0.4158	3.212e-06	0.157864	0.116867	0.176758	-12.2644	9.45363	0.194522	NA
Brain_Putamen_basal_ganglia	ENSG00000107816	10	LZTS2	102756375	rs603424	10	102075479	A	G	0.285256	-1.9361	0.4158	3.212e-06	0.0757179	0.0560572	0.176783	-25.5699	19.7109	0.194546	NA
Stomach	ENSG00000224934	10	RP11-441O15.3	101190948	rs603424	10	102075479	A	G	0.285256	-1.9361	0.4158	3.212e-06	0.0648574	0.048089	0.177435	-29.8516	23.0435	0.195166	NA
Brain_Nucleus_accumbens_basal_ganglia	ENSG00000095485	10	CWF19L1	101992055	rs603424	10	102075479	A	G	0.285256	-1.9361	0.4158	3.212e-06	0.131339	0.0974169	0.177589	-14.7412	11.383	0.195312	0.518052
Testis	ENSG00000155287	10	SLC25A28	101370282	rs603424	10	102075479	A	G	0.285256	-1.9361	0.4158	3.212e-06	0.0377084	0.0280415	0.178711	-51.344	39.7419	0.196379	NA
Cells_Cultured_fibroblasts	ENSG00000107821	10	KAZALD1	102821598	rs603424	10	102075479	A	G	0.285256	-1.9361	0.4158	3.212e-06	0.0474084	0.0352934	0.179186	-40.8388	31.6424	0.19683	NA
Heart_Left_Ventricle	ENSG00000023839	10	ABCC2	101542489	rs603424	10	102075479	A	G	0.285256	-1.9361	0.4158	3.212e-06	-0.0906675	0.0675211	0.179336	21.3538	16.5505	0.196973	NA
Brain_Substantia_nigra	ENSG00000260475	10	RP11-85A1.3	101380812	rs603424	10	102075479	A	G	0.285256	-1.9361	0.4158	3.212e-06	-0.199621	0.148732	0.179548	9.69888	7.52059	0.197175	NA
Whole_Blood	ENSG00000014919	10	COX15	101471601	rs603424	10	102075479	A	G	0.285256	-1.9361	0.4158	3.212e-06	0.0272221	0.0202863	0.17963	-71.1224	55.1585	0.197253	0.0387544
Uterus	ENSG00000272572	10	RP11-179B2.2	102670860	rs603424	10	102075479	A	G	0.285256	-1.9361	0.4158	3.212e-06	-0.187042	0.139856	0.181094	10.3512	8.05272	0.198644	NA
Brain_Cerebellar_Hemisphere	ENSG00000055950	10	MRPL43	102729215	rs603424	10	102075479	A	G	0.285256	-1.9361	0.4158	3.212e-06	0.0630245	0.0471728	0.181538	-30.7198	23.921	0.199066	NA
Pituitary	ENSG00000099194	10	SCD	102106881	rs603424	10	102075479	A	G	0.285256	-1.9361	0.4158	3.212e-06	0.0898516	0.0672548	0.181553	-21.5478	16.7794	0.19908	NA
Minor_Salivary_Gland	ENSG00000155287	10	SLC25A28	101370282	rs603424	10	102075479	A	G	0.285256	-1.9361	0.4158	3.212e-06	0.118902	0.0890714	0.181907	-16.2832	12.6894	0.199417	NA
Minor_Salivary_Gland	ENSG00000230224	10	PHBP9	102008028	rs603424	10	102075479	A	G	0.285256	-1.9361	0.4158	3.212e-06	0.144119	0.108061	0.18231	-13.434	10.478	0.1998	0.303053
Whole_Blood	ENSG00000095485	10	CWF19L1	101992055	rs603424	10	102075479	A	G	0.285256	-1.9361	0.4158	3.212e-06	0.0310651	0.0233082	0.182598	-62.324	48.6396	0.200074	0.743347
Testis	ENSG00000075891	10	PAX2	102495360	rs603424	10	102075479	A	G	0.285256	-1.9361	0.4158	3.212e-06	0.0952323	0.0714789	0.182757	-20.3303	15.8717	0.200225	NA
Colon_Transverse	ENSG00000236308	10	RP11-316M21.7	101949793	rs603424	10	102075479	A	G	0.285256	-1.9361	0.4158	3.212e-06	-0.0950052	0.0715112	0.184001	20.3789	15.9515	0.201407	NA
Skin_Not_Sun_Exposed_Suprapubic	ENSG00000213341	10	CHUK	101948055	rs603424	10	102075479	A	G	0.285256	-1.9361	0.4158	3.212e-06	0.0367958	0.0277286	0.184509	-52.6174	41.2302	0.20189	NA
Brain_Cerebellar_Hemisphere	ENSG00000198018	10	ENTPD7	101419263	rs603424	10	102075479	A	G	0.285256	-1.9361	0.4158	3.212e-06	-0.0838281	0.0631791	0.184564	23.0961	18.0998	0.201942	NA
Brain_Putamen_basal_ganglia	ENSG00000107821	10	KAZALD1	102821598	rs603424	10	102075479	A	G	0.285256	-1.9361	0.4158	3.212e-06	0.130921	0.0987572	0.184944	-14.7883	11.5985	0.202303	0.157132
Brain_Nucleus_accumbens_basal_ganglia	ENSG00000075826	10	SEC31B	102246399	rs603424	10	102075479	A	G	0.285256	-1.9361	0.4158	3.212e-06	0.0608148	0.0459927	0.186078	-31.836	25.0287	0.203381	NA
Brain_Caudate_basal_ganglia	ENSG00000023839	10	ABCC2	101542489	rs603424	10	102075479	A	G	0.285256	-1.9361	0.4158	3.212e-06	-0.102599	0.0776927	0.186643	18.8706	14.8532	0.203918	NA
Adipose_Visceral_Omentum	ENSG00000186862	10	PDZD7	102767440	rs603424	10	102075479	A	G	0.285256	-1.9361	0.4158	3.212e-06	-0.0548167	0.041527	0.186827	35.3195	27.8111	0.204093	NA
Prostate	ENSG00000224934	10	RP11-441O15.3	101190948	rs603424	10	102075479	A	G	0.285256	-1.9361	0.4158	3.212e-06	0.0651474	0.0493859	0.187119	-29.7188	23.4154	0.20437	NA
Artery_Aorta	ENSG00000186862	10	PDZD7	102767440	rs603424	10	102075479	A	G	0.285256	-1.9361	0.4158	3.212e-06	-0.0723645	0.0548791	0.187297	26.7548	21.088	0.204539	0.0872942
Esophagus_Gastroesophageal_Junction	ENSG00000023839	10	ABCC2	101542489	rs603424	10	102075479	A	G	0.285256	-1.9361	0.4158	3.212e-06	-0.0642218	0.0487271	0.187507	30.1471	23.7722	0.204738	0.279658
Ovary	ENSG00000023839	10	ABCC2	101542489	rs603424	10	102075479	A	G	0.285256	-1.9361	0.4158	3.212e-06	0.115654	0.0877604	0.187558	-16.7405	13.2019	0.204787	NA
Artery_Coronary	ENSG00000230224	10	PHBP9	102008028	rs603424	10	102075479	A	G	0.285256	-1.9361	0.4158	3.212e-06	0.0944394	0.071724	0.187937	-20.501	16.1804	0.205147	0.633083
Brain_Spinal_cord_cervical_c-1	ENSG00000138136	10	LBX1	102986733	rs603424	10	102075479	A	G	0.285256	-1.9361	0.4158	3.212e-06	0.105128	0.0800321	0.18899	-18.4166	14.5674	0.206148	NA
Brain_Putamen_basal_ganglia	ENSG00000119929	10	CUTC	101462315	rs603424	10	102075479	A	G	0.285256	-1.9361	0.4158	3.212e-06	0.115022	0.0877421	0.189888	-16.8324	13.3394	0.207001	NA
Brain_Frontal_Cortex_BA9	ENSG00000107821	10	KAZALD1	102821598	rs603424	10	102075479	A	G	0.285256	-1.9361	0.4158	3.212e-06	0.101449	0.0777352	0.191873	-19.0845	15.187	0.208886	NA
Minor_Salivary_Gland	ENSG00000236311	10	TLX1NB	102849078	rs603424	10	102075479	A	G	0.285256	-1.9361	0.4158	3.212e-06	0.168465	0.129109	0.19195	-11.4926	9.14701	0.208959	NA
Pituitary	ENSG00000119929	10	CUTC	101462315	rs603424	10	102075479	A	G	0.285256	-1.9361	0.4158	3.212e-06	-0.0864903	0.0663082	0.192108	22.3852	17.8223	0.209109	NA
Brain_Hypothalamus	ENSG00000227695	10	DNMBP-AS1	101686767	rs603424	10	102075479	A	G	0.285256	-1.9361	0.4158	3.212e-06	0.122479	0.0939187	0.192201	-15.8076	12.5879	0.209198	0.624974
Thyroid	ENSG00000107554	10	DNMBP	101635334	rs603424	10	102075479	A	G	0.285256	-1.9361	0.4158	3.212e-06	0.0731488	0.0561344	0.19254	-26.468	21.0919	0.20952	0.594799
Brain_Caudate_basal_ganglia	ENSG00000107554	10	DNMBP	101635334	rs603424	10	102075479	A	G	0.285256	-1.9361	0.4158	3.212e-06	0.090311	0.0694267	0.193323	-21.4381	17.1116	0.210263	NA
Pituitary	ENSG00000166136	10	NDUFB8	102267203	rs603424	10	102075479	A	G	0.285256	-1.9361	0.4158	3.212e-06	0.0608562	0.0468133	0.193609	-31.8143	25.4089	0.210535	NA
Brain_Frontal_Cortex_BA9	ENSG00000075891	10	PAX2	102495360	rs603424	10	102075479	A	G	0.285256	-1.9361	0.4158	3.212e-06	0.111544	0.0859657	0.194445	-17.3573	13.8867	0.211329	NA
Nerve_Tibial	ENSG00000273030	10	RP11-285F16.1	102172691	rs603424	10	102075479	A	G	0.285256	-1.9361	0.4158	3.212e-06	-0.0629001	0.0485037	0.194696	30.7806	24.6389	0.211568	0.148461
Spleen	ENSG00000119929	10	CUTC	101462315	rs603424	10	102075479	A	G	0.285256	-1.9361	0.4158	3.212e-06	-0.0789358	0.0608903	0.194851	24.5275	19.6399	0.211715	NA
Pancreas	ENSG00000155287	10	SLC25A28	101370282	rs603424	10	102075479	A	G	0.285256	-1.9361	0.4158	3.212e-06	-0.0493882	0.0381328	0.195264	39.2017	31.4168	0.212107	NA
Artery_Aorta	ENSG00000233690	10	EBAG9P1	101457164	rs603424	10	102075479	A	G	0.285256	-1.9361	0.4158	3.212e-06	0.108954	0.0841505	0.195406	-17.7699	14.2453	0.212242	0.12812
Skin_Not_Sun_Exposed_Suprapubic	ENSG00000099194	10	SCD	102106881	rs603424	10	102075479	A	G	0.285256	-1.9361	0.4158	3.212e-06	-0.0702314	0.0542491	0.195455	27.5674	22.1017	0.212288	NA
Esophagus_Gastroesophageal_Junction	ENSG00000213341	10	CHUK	101948055	rs603424	10	102075479	A	G	0.285256	-1.9361	0.4158	3.212e-06	-0.0338576	0.0262652	0.197375	57.1836	46.029	0.214112	NA
Brain_Putamen_basal_ganglia	ENSG00000196072	10	BLOC1S2	102033713	rs603424	10	102075479	A	G	0.285256	-1.9361	0.4158	3.212e-06	0.108127	0.0841292	0.198705	-17.9058	14.4527	0.215375	0.00753294
Nerve_Tibial	ENSG00000023839	10	ABCC2	101542489	rs603424	10	102075479	A	G	0.285256	-1.9361	0.4158	3.212e-06	-0.0639021	0.0498108	0.199528	30.2979	24.4968	0.216157	NA
Brain_Cerebellar_Hemisphere	ENSG00000229278	10	RP11-483F11.7	101411746	rs603424	10	102075479	A	G	0.285256	-1.9361	0.4158	3.212e-06	0.154382	0.120746	0.201049	-12.541	10.1717	0.217601	NA
Kidney_Cortex	ENSG00000224934	10	RP11-441O15.3	101190948	rs603424	10	102075479	A	G	0.285256	-1.9361	0.4158	3.212e-06	0.16068	0.125811	0.201549	-12.0494	9.78306	0.218076	NA
Artery_Tibial	ENSG00000273030	10	RP11-285F16.1	102172691	rs603424	10	102075479	A	G	0.285256	-1.9361	0.4158	3.212e-06	-0.0859117	0.0672942	0.201723	22.5359	18.3038	0.218241	NA
Brain_Amygdala	ENSG00000014919	10	COX15	101471601	rs603424	10	102075479	A	G	0.285256	-1.9361	0.4158	3.212e-06	0.102866	0.0805751	0.201727	-18.8216	15.2871	0.218245	NA
Colon_Transverse	ENSG00000107807	10	TLX1	102889257	rs603424	10	102075479	A	G	0.285256	-1.9361	0.4158	3.212e-06	-0.0593657	0.0465705	0.202398	32.6131	26.5254	0.218882	NA
Brain_Hippocampus	ENSG00000224934	10	RP11-441O15.3	101190948	rs603424	10	102075479	A	G	0.285256	-1.9361	0.4158	3.212e-06	-0.0788152	0.0619323	0.203159	24.5651	20.011	0.219604	NA
Testis	ENSG00000224934	10	RP11-441O15.3	101190948	rs603424	10	102075479	A	G	0.285256	-1.9361	0.4158	3.212e-06	-0.0635657	0.0499543	0.203204	30.4582	24.8139	0.219647	0.129185
Colon_Transverse	ENSG00000119929	10	CUTC	101462315	rs603424	10	102075479	A	G	0.285256	-1.9361	0.4158	3.212e-06	-0.0552931	0.0435032	0.203724	35.0152	28.557	0.220141	NA
Vagina	ENSG00000236308	10	RP11-316M21.7	101949793	rs603424	10	102075479	A	G	0.285256	-1.9361	0.4158	3.212e-06	-0.176338	0.139072	0.204812	10.9795	8.97447	0.221174	NA
Pancreas	ENSG00000224934	10	RP11-441O15.3	101190948	rs603424	10	102075479	A	G	0.285256	-1.9361	0.4158	3.212e-06	0.0652508	0.0515393	0.205499	-29.6717	24.2875	0.221826	0.123519
Brain_Cortex	ENSG00000107819	10	SFXN3	102790991	rs603424	10	102075479	A	G	0.285256	-1.9361	0.4158	3.212e-06	0.0651224	0.0514549	0.205649	-29.7302	24.3429	0.221969	0.113232
Artery_Aorta	ENSG00000023839	10	ABCC2	101542489	rs603424	10	102075479	A	G	0.285256	-1.9361	0.4158	3.212e-06	-0.065985	0.0521736	0.205972	29.3415	24.0406	0.222275	0.681031
Thyroid	ENSG00000155287	10	SLC25A28	101370282	rs603424	10	102075479	A	G	0.285256	-1.9361	0.4158	3.212e-06	-0.0368284	0.029181	0.206925	52.5708	43.1575	0.22318	NA
Esophagus_Gastroesophageal_Junction	ENSG00000272572	10	RP11-179B2.2	102670860	rs603424	10	102075479	A	G	0.285256	-1.9361	0.4158	3.212e-06	-0.096038	0.0761825	0.207442	20.1597	16.5675	0.223671	0.384171
Artery_Tibial	ENSG00000119946	10	CNNM1	101088856	rs603424	10	102075479	A	G	0.285256	-1.9361	0.4158	3.212e-06	-0.0531976	0.0422489	0.207977	36.3945	29.9422	0.224179	0.710652
Brain_Hippocampus	ENSG00000230224	10	PHBP9	102008028	rs603424	10	102075479	A	G	0.285256	-1.9361	0.4158	3.212e-06	-0.116872	0.0928669	0.208215	16.566	13.6357	0.224405	NA
Colon_Transverse	ENSG00000107554	10	DNMBP	101635334	rs603424	10	102075479	A	G	0.285256	-1.9361	0.4158	3.212e-06	0.0459252	0.0365142	0.208487	-42.1577	34.7199	0.224663	NA
Brain_Hippocampus	ENSG00000095485	10	CWF19L1	101992055	rs603424	10	102075479	A	G	0.285256	-1.9361	0.4158	3.212e-06	0.130353	0.10387	0.209494	-14.8527	12.2576	0.22562	0.433885
Brain_Substantia_nigra	ENSG00000213341	10	CHUK	101948055	rs603424	10	102075479	A	G	0.285256	-1.9361	0.4158	3.212e-06	-0.105248	0.0838694	0.209514	18.3956	15.182	0.225638	NA
Brain_Cerebellum	ENSG00000107566	10	ERLIN1	101909851	rs603424	10	102075479	A	G	0.285256	-1.9361	0.4158	3.212e-06	0.0796802	0.0635389	0.209828	-24.2984	20.0665	0.225937	NA
Brain_Cerebellar_Hemisphere	ENSG00000227695	10	DNMBP-AS1	101686767	rs603424	10	102075479	A	G	0.285256	-1.9361	0.4158	3.212e-06	0.125455	0.100069	0.209956	-15.4326	12.7482	0.226058	NA
Adipose_Subcutaneous	ENSG00000107821	10	KAZALD1	102821598	rs603424	10	102075479	A	G	0.285256	-1.9361	0.4158	3.212e-06	0.0356389	0.028454	0.210384	-54.3255	44.915	0.226465	0.331296
Prostate	ENSG00000186862	10	PDZD7	102767440	rs603424	10	102075479	A	G	0.285256	-1.9361	0.4158	3.212e-06	-0.0880347	0.070305	0.210503	21.9925	18.1873	0.226577	NA
Muscle_Skeletal	ENSG00000075290	10	WNT8B	102222798	rs603424	10	102075479	A	G	0.285256	-1.9361	0.4158	3.212e-06	0.0661101	0.0529275	0.21164	-29.286	24.2752	0.227657	NA
Adrenal_Gland	ENSG00000107593	10	PKD2L1	102047903	rs603424	10	102075479	A	G	0.285256	-1.9361	0.4158	3.212e-06	-0.138722	0.111165	0.212069	13.9567	11.5789	0.228064	NA
Spleen	ENSG00000212464	10	SNORA12	101996913	rs603424	10	102075479	A	G	0.285256	-1.9361	0.4158	3.212e-06	-0.154556	0.124011	0.21265	12.5269	10.405	0.228616	NA
Prostate	ENSG00000023839	10	ABCC2	101542489	rs603424	10	102075479	A	G	0.285256	-1.9361	0.4158	3.212e-06	-0.102289	0.0821229	0.212926	18.9277	15.7305	0.228878	NA
Colon_Sigmoid	ENSG00000198018	10	ENTPD7	101419263	rs603424	10	102075479	A	G	0.285256	-1.9361	0.4158	3.212e-06	-0.0570822	0.04593	0.213938	33.9178	28.2466	0.229839	NA
Adipose_Subcutaneous	ENSG00000213341	10	CHUK	101948055	rs603424	10	102075479	A	G	0.285256	-1.9361	0.4158	3.212e-06	0.0313387	0.0252356	0.214294	-61.7798	51.4874	0.230177	NA
Colon_Sigmoid	ENSG00000228778	10	RP11-129J12.1	101286838	rs603424	10	102075479	A	G	0.285256	-1.9361	0.4158	3.212e-06	0.105646	0.0850778	0.214326	-18.3263	15.2741	0.230207	0.0731996
Brain_Caudate_basal_ganglia	ENSG00000235823	10	LINC00263	102133372	rs603424	10	102075479	A	G	0.285256	-1.9361	0.4158	3.212e-06	-0.0833631	0.0672455	0.215093	23.2249	19.3872	0.230935	0.0941124
Pituitary	ENSG00000186862	10	PDZD7	102767440	rs603424	10	102075479	A	G	0.285256	-1.9361	0.4158	3.212e-06	-0.0624695	0.0504885	0.215975	30.9927	25.9179	0.231773	0.399987
Pituitary	ENSG00000023839	10	ABCC2	101542489	rs603424	10	102075479	A	G	0.285256	-1.9361	0.4158	3.212e-06	0.0946731	0.0765533	0.2162	-20.4504	17.1096	0.231987	NA
Vagina	ENSG00000235823	10	LINC00263	102133372	rs603424	10	102075479	A	G	0.285256	-1.9361	0.4158	3.212e-06	-0.114341	0.0924921	0.216375	16.9327	14.1716	0.232153	0.118371
Minor_Salivary_Gland	ENSG00000166136	10	NDUFB8	102267203	rs603424	10	102075479	A	G	0.285256	-1.9361	0.4158	3.212e-06	0.0936607	0.0758775	0.217066	-20.6714	17.325	0.232809	NA
Cells_Cultured_fibroblasts	ENSG00000235823	10	LINC00263	102133372	rs603424	10	102075479	A	G	0.285256	-1.9361	0.4158	3.212e-06	-0.0386828	0.031374	0.217591	50.0507	41.993	0.233307	NA
Cells_Cultured_fibroblasts	ENSG00000198018	10	ENTPD7	101419263	rs603424	10	102075479	A	G	0.285256	-1.9361	0.4158	3.212e-06	0.0338584	0.0275831	0.219633	-57.1823	48.1757	0.235246	0.248629
Skin_Not_Sun_Exposed_Suprapubic	ENSG00000166136	10	NDUFB8	102267203	rs603424	10	102075479	A	G	0.285256	-1.9361	0.4158	3.212e-06	-0.03972	0.0323972	0.220187	48.7437	41.1124	0.235772	NA
Heart_Atrial_Appendage	ENSG00000213341	10	CHUK	101948055	rs603424	10	102075479	A	G	0.285256	-1.9361	0.4158	3.212e-06	-0.0420477	0.0344554	0.222331	46.0453	39.0055	0.237808	0.295866
Cells_EBV-transformed_lymphocytes	ENSG00000166136	10	NDUFB8	102267203	rs603424	10	102075479	A	G	0.285256	-1.9361	0.4158	3.212e-06	-0.097615	0.0800957	0.222947	19.834	16.8226	0.238393	NA
Adipose_Visceral_Omentum	ENSG00000119946	10	CNNM1	101088856	rs603424	10	102075479	A	G	0.285256	-1.9361	0.4158	3.212e-06	-0.0584156	0.0480257	0.223855	33.1435	28.1629	0.239255	0.47827
Liver	ENSG00000155287	10	SLC25A28	101370282	rs603424	10	102075479	A	G	0.285256	-1.9361	0.4158	3.212e-06	0.0619352	0.0509248	0.223905	-31.2601	26.5652	0.239303	NA
Heart_Left_Ventricle	ENSG00000095485	10	CWF19L1	101992055	rs603424	10	102075479	A	G	0.285256	-1.9361	0.4158	3.212e-06	0.074772	0.0615429	0.224382	-25.8934	22.0257	0.239755	0.487917
Stomach	ENSG00000119946	10	CNNM1	101088856	rs603424	10	102075479	A	G	0.285256	-1.9361	0.4158	3.212e-06	-0.0665745	0.0548786	0.225083	29.0817	24.7728	0.240421	0.267861
Artery_Coronary	ENSG00000166136	10	NDUFB8	102267203	rs603424	10	102075479	A	G	0.285256	-1.9361	0.4158	3.212e-06	-0.0528904	0.0436525	0.225656	36.6059	31.2183	0.240965	NA
Esophagus_Muscularis	ENSG00000236308	10	RP11-316M21.7	101949793	rs603424	10	102075479	A	G	0.285256	-1.9361	0.4158	3.212e-06	0.0762258	0.0630085	0.226367	-25.3995	21.6924	0.24164	NA
Prostate	ENSG00000107593	10	PKD2L1	102047903	rs603424	10	102075479	A	G	0.285256	-1.9361	0.4158	3.212e-06	-0.113269	0.0938105	0.227269	17.0929	14.6247	0.242497	0.305445
Brain_Nucleus_accumbens_basal_ganglia	ENSG00000107816	10	LZTS2	102756375	rs603424	10	102075479	A	G	0.285256	-1.9361	0.4158	3.212e-06	0.0657703	0.0544799	0.22734	-29.4373	25.1902	0.242564	NA
Brain_Cerebellum	ENSG00000119946	10	CNNM1	101088856	rs603424	10	102075479	A	G	0.285256	-1.9361	0.4158	3.212e-06	-0.116128	0.0965042	0.228842	16.6721	14.31	0.243991	NA
Esophagus_Mucosa	ENSG00000233690	10	EBAG9P1	101457164	rs603424	10	102075479	A	G	0.285256	-1.9361	0.4158	3.212e-06	-0.079423	0.0660441	0.229141	24.3771	20.9359	0.244275	NA
Artery_Coronary	ENSG00000213341	10	CHUK	101948055	rs603424	10	102075479	A	G	0.285256	-1.9361	0.4158	3.212e-06	0.0472959	0.0393669	0.229591	-40.9359	35.189	0.244702	0.143046
Artery_Coronary	ENSG00000273162	10	RP11-108L7.15	102819786	rs603424	10	102075479	A	G	0.285256	-1.9361	0.4158	3.212e-06	0.118918	0.0989979	0.229667	-16.281	13.9975	0.244774	NA
Colon_Sigmoid	ENSG00000107821	10	KAZALD1	102821598	rs603424	10	102075479	A	G	0.285256	-1.9361	0.4158	3.212e-06	0.0536981	0.0447695	0.230359	-36.0553	31.0415	0.245431	NA
Esophagus_Gastroesophageal_Junction	ENSG00000186862	10	PDZD7	102767440	rs603424	10	102075479	A	G	0.285256	-1.9361	0.4158	3.212e-06	0.0667108	0.0556555	0.230669	-29.0223	25.0021	0.245726	0.212006
Brain_Hippocampus	ENSG00000273030	10	RP11-285F16.1	102172691	rs603424	10	102075479	A	G	0.285256	-1.9361	0.4158	3.212e-06	-0.083418	0.0696381	0.230964	23.2096	20.0065	0.246006	NA
Brain_Amygdala	ENSG00000107593	10	PKD2L1	102047903	rs603424	10	102075479	A	G	0.285256	-1.9361	0.4158	3.212e-06	0.167014	0.139488	0.231176	-11.5924	9.99684	0.246207	NA
Pituitary	ENSG00000075290	10	WNT8B	102222798	rs603424	10	102075479	A	G	0.285256	-1.9361	0.4158	3.212e-06	0.114787	0.0959267	0.231458	-16.8669	14.5536	0.246475	0.133814
Pituitary	ENSG00000224934	10	RP11-441O15.3	101190948	rs603424	10	102075479	A	G	0.285256	-1.9361	0.4158	3.212e-06	-0.064324	0.0537943	0.231798	30.0992	25.9888	0.246798	0.465388
Whole_Blood	ENSG00000198018	10	ENTPD7	101419263	rs603424	10	102075479	A	G	0.285256	-1.9361	0.4158	3.212e-06	0.02537	0.0212178	0.231816	-76.3145	65.8952	0.246815	NA
Brain_Substantia_nigra	ENSG00000272572	10	RP11-179B2.2	102670860	rs603424	10	102075479	A	G	0.285256	-1.9361	0.4158	3.212e-06	-0.158364	0.132509	0.232042	12.2256	10.5612	0.24703	NA
Skin_Not_Sun_Exposed_Suprapubic	ENSG00000273162	10	RP11-108L7.15	102819786	rs603424	10	102075479	A	G	0.285256	-1.9361	0.4158	3.212e-06	0.0787404	0.0659254	0.232327	-24.5884	21.2531	0.2473	NA
Artery_Aorta	ENSG00000224934	10	RP11-441O15.3	101190948	rs603424	10	102075479	A	G	0.285256	-1.9361	0.4158	3.212e-06	-0.0346084	0.0290163	0.232978	55.9431	48.418	0.247919	NA
Testis	ENSG00000260475	10	RP11-85A1.3	101380812	rs603424	10	102075479	A	G	0.285256	-1.9361	0.4158	3.212e-06	0.0508421	0.0426715	0.233466	-38.0806	32.9906	0.248382	NA
Liver	ENSG00000107807	10	TLX1	102889257	rs603424	10	102075479	A	G	0.285256	-1.9361	0.4158	3.212e-06	-0.0963368	0.0810874	0.234809	20.0972	17.4579	0.249658	NA
Testis	ENSG00000075290	10	WNT8B	102222798	rs603424	10	102075479	A	G	0.285256	-1.9361	0.4158	3.212e-06	0.0709545	0.0597354	0.234907	-27.2865	23.7077	0.249751	NA
Cells_EBV-transformed_lymphocytes	ENSG00000107816	10	LZTS2	102756375	rs603424	10	102075479	A	G	0.285256	-1.9361	0.4158	3.212e-06	-0.103582	0.0874876	0.236428	18.6915	16.2896	0.251196	NA
Heart_Atrial_Appendage	ENSG00000198018	10	ENTPD7	101419263	rs603424	10	102075479	A	G	0.285256	-1.9361	0.4158	3.212e-06	0.0641731	0.0542026	0.236433	-30.17	26.2933	0.2512	NA
Colon_Sigmoid	ENSG00000023839	10	ABCC2	101542489	rs603424	10	102075479	A	G	0.285256	-1.9361	0.4158	3.212e-06	-0.062572	0.0528702	0.23661	30.942	26.9757	0.251368	0.0759971
Artery_Aorta	ENSG00000095539	10	SEMA4G	102729275	rs603424	10	102075479	A	G	0.285256	-1.9361	0.4158	3.212e-06	-0.0571042	0.0482726	0.236828	33.9047	29.5715	0.251576	NA
Heart_Atrial_Appendage	ENSG00000023839	10	ABCC2	101542489	rs603424	10	102075479	A	G	0.285256	-1.9361	0.4158	3.212e-06	0.0802478	0.0678438	0.236876	-24.1265	21.0451	0.251621	NA
Ovary	ENSG00000095485	10	CWF19L1	101992055	rs603424	10	102075479	A	G	0.285256	-1.9361	0.4158	3.212e-06	-0.108836	0.0920483	0.237055	17.7892	15.5227	0.251791	0.106414
Brain_Amygdala	ENSG00000186862	10	PDZD7	102767440	rs603424	10	102075479	A	G	0.285256	-1.9361	0.4158	3.212e-06	-0.0890198	0.0753556	0.237472	21.7491	18.994	0.252187	NA
Adipose_Visceral_Omentum	ENSG00000107819	10	SFXN3	102790991	rs603424	10	102075479	A	G	0.285256	-1.9361	0.4158	3.212e-06	0.0480348	0.0406845	0.237735	-40.3062	35.2188	0.252437	0.466758
Brain_Cerebellum	ENSG00000273476	10	RP11-108L7.14	102727445	rs603424	10	102075479	A	G	0.285256	-1.9361	0.4158	3.212e-06	-0.106651	0.0904186	0.238189	18.1536	15.8767	0.252868	NA
Brain_Frontal_Cortex_BA9	ENSG00000196072	10	BLOC1S2	102033713	rs603424	10	102075479	A	G	0.285256	-1.9361	0.4158	3.212e-06	0.0718132	0.0609429	0.23865	-26.9602	23.6006	0.253306	0.0264137
Adipose_Visceral_Omentum	ENSG00000272572	10	RP11-179B2.2	102670860	rs603424	10	102075479	A	G	0.285256	-1.9361	0.4158	3.212e-06	-0.0766706	0.0653622	0.240791	25.2522	22.2002	0.25534	NA
Adipose_Visceral_Omentum	ENSG00000119919	10	NKX2-3	101292690	rs603424	10	102075479	A	G	0.285256	-1.9361	0.4158	3.212e-06	-0.0764324	0.0653202	0.241953	25.3309	22.3212	0.256444	NA
Brain_Cerebellum	ENSG00000107816	10	LZTS2	102756375	rs603424	10	102075479	A	G	0.285256	-1.9361	0.4158	3.212e-06	-0.0649763	0.0556507	0.242979	29.797	26.3106	0.257419	0.124821
Artery_Coronary	ENSG00000120053	10	GOT1	101156627	rs603424	10	102075479	A	G	0.285256	-1.9361	0.4158	3.212e-06	-0.080535	0.0690451	0.243448	24.0405	21.2475	0.257865	NA
Brain_Hypothalamus	ENSG00000273162	10	RP11-108L7.15	102819786	rs603424	10	102075479	A	G	0.285256	-1.9361	0.4158	3.212e-06	-0.145953	0.125246	0.243887	13.2652	11.7344	0.258282	NA
Brain_Frontal_Cortex_BA9	ENSG00000107566	10	ERLIN1	101909851	rs603424	10	102075479	A	G	0.285256	-1.9361	0.4158	3.212e-06	-0.070453	0.0607003	0.245776	27.4807	24.4011	0.260077	NA
Esophagus_Gastroesophageal_Junction	ENSG00000107815	10	C10orf2	102747124	rs603424	10	102075479	A	G	0.285256	-1.9361	0.4158	3.212e-06	0.0443127	0.0383138	0.247447	-43.6918	38.9248	0.261665	NA
Cells_Cultured_fibroblasts	ENSG00000095485	10	CWF19L1	101992055	rs603424	10	102075479	A	G	0.285256	-1.9361	0.4158	3.212e-06	0.0473107	0.0409801	0.248304	-40.9231	36.5205	0.262479	0.49338
Nerve_Tibial	ENSG00000224934	10	RP11-441O15.3	101190948	rs603424	10	102075479	A	G	0.285256	-1.9361	0.4158	3.212e-06	0.0359926	0.031194	0.248569	-53.7916	48.03	0.262731	0.303307
Brain_Cerebellum	ENSG00000166136	10	NDUFB8	102267203	rs603424	10	102075479	A	G	0.285256	-1.9361	0.4158	3.212e-06	0.0511835	0.0444117	0.249125	-37.8266	33.8124	0.26326	NA
Brain_Caudate_basal_ganglia	ENSG00000236308	10	RP11-316M21.7	101949793	rs603424	10	102075479	A	G	0.285256	-1.9361	0.4158	3.212e-06	-0.108008	0.0938322	0.249701	17.9255	16.0416	0.263807	NA
Brain_Spinal_cord_cervical_c-1	ENSG00000023839	10	ABCC2	101542489	rs603424	10	102075479	A	G	0.285256	-1.9361	0.4158	3.212e-06	-0.121913	0.106053	0.250331	15.881	14.2298	0.264406	0.176027
Skin_Not_Sun_Exposed_Suprapubic	ENSG00000107815	10	C10orf2	102747124	rs603424	10	102075479	A	G	0.285256	-1.9361	0.4158	3.212e-06	0.033395	0.0290548	0.2504	-57.9757	51.9549	0.264471	NA
Brain_Hippocampus	ENSG00000099194	10	SCD	102106881	rs603424	10	102075479	A	G	0.285256	-1.9361	0.4158	3.212e-06	0.0589721	0.051382	0.251085	-32.8308	29.4614	0.265122	NA
Brain_Amygdala	ENSG00000227695	10	DNMBP-AS1	101686767	rs603424	10	102075479	A	G	0.285256	-1.9361	0.4158	3.212e-06	-0.137233	0.119659	0.251437	14.1081	12.6691	0.265457	NA
Heart_Left_Ventricle	ENSG00000099194	10	SCD	102106881	rs603424	10	102075479	A	G	0.285256	-1.9361	0.4158	3.212e-06	-0.0723253	0.0630883	0.251624	26.7693	24.0478	0.265635	NA
Esophagus_Gastroesophageal_Junction	ENSG00000273476	10	RP11-108L7.14	102727445	rs603424	10	102075479	A	G	0.285256	-1.9361	0.4158	3.212e-06	0.0883898	0.0771353	0.251834	-21.9041	19.6854	0.265834	NA
Brain_Cerebellar_Hemisphere	ENSG00000014919	10	COX15	101471601	rs603424	10	102075479	A	G	0.285256	-1.9361	0.4158	3.212e-06	-0.0816067	0.0713789	0.252919	23.7248	21.3677	0.266866	0.146205
Thyroid	ENSG00000166135	10	HIF1AN	102288829	rs603424	10	102075479	A	G	0.285256	-1.9361	0.4158	3.212e-06	-0.0347758	0.0304234	0.253014	55.6738	50.1521	0.266956	0.620702
Brain_Spinal_cord_cervical_c-1	ENSG00000107593	10	PKD2L1	102047903	rs603424	10	102075479	A	G	0.285256	-1.9361	0.4158	3.212e-06	-0.17035	0.149377	0.254118	11.3654	10.2607	0.268006	NA
Ovary	ENSG00000119946	10	CNNM1	101088856	rs603424	10	102075479	A	G	0.285256	-1.9361	0.4158	3.212e-06	-0.0936904	0.0822304	0.254551	20.6649	18.6723	0.268417	0.678839
Esophagus_Mucosa	ENSG00000014919	10	COX15	101471601	rs603424	10	102075479	A	G	0.285256	-1.9361	0.4158	3.212e-06	0.0464295	0.0408684	0.255926	-41.6998	37.7819	0.269725	NA
Thyroid	ENSG00000107821	10	KAZALD1	102821598	rs603424	10	102075479	A	G	0.285256	-1.9361	0.4158	3.212e-06	0.0375695	0.0331041	0.256422	-51.5338	46.738	0.270196	NA
Kidney_Cortex	ENSG00000273030	10	RP11-285F16.1	102172691	rs603424	10	102075479	A	G	0.285256	-1.9361	0.4158	3.212e-06	-0.260893	0.229935	0.256528	7.42105	6.73185	0.270297	NA
Nerve_Tibial	ENSG00000119929	10	CUTC	101462315	rs603424	10	102075479	A	G	0.285256	-1.9361	0.4158	3.212e-06	-0.0428978	0.0378591	0.257176	45.1328	40.994	0.270913	0.169055
Whole_Blood	ENSG00000260475	10	RP11-85A1.3	101380812	rs603424	10	102075479	A	G	0.285256	-1.9361	0.4158	3.212e-06	0.0660253	0.0583914	0.258166	-29.3236	26.6869	0.271854	NA
Pituitary	ENSG00000213341	10	CHUK	101948055	rs603424	10	102075479	A	G	0.285256	-1.9361	0.4158	3.212e-06	0.0561986	0.0497088	0.258242	-34.451	31.358	0.271927	NA
Testis	ENSG00000229278	10	RP11-483F11.7	101411746	rs603424	10	102075479	A	G	0.285256	-1.9361	0.4158	3.212e-06	0.0644473	0.0570669	0.258759	-30.0416	27.3725	0.272418	NA
Thyroid	ENSG00000230224	10	PHBP9	102008028	rs603424	10	102075479	A	G	0.285256	-1.9361	0.4158	3.212e-06	0.0426435	0.0377907	0.259146	-45.402	41.3999	0.272786	0.468007
Thyroid	ENSG00000095539	10	SEMA4G	102729275	rs603424	10	102075479	A	G	0.285256	-1.9361	0.4158	3.212e-06	0.0297279	0.0263456	0.259159	-65.1274	59.3881	0.272799	NA
Testis	ENSG00000166135	10	HIF1AN	102288829	rs603424	10	102075479	A	G	0.285256	-1.9361	0.4158	3.212e-06	-0.0549975	0.0487796	0.259544	35.2034	32.1257	0.273165	0.62881
Brain_Cerebellum	ENSG00000138136	10	LBX1	102986733	rs603424	10	102075479	A	G	0.285256	-1.9361	0.4158	3.212e-06	-0.0647767	0.0574707	0.259689	29.8888	27.2836	0.273303	NA
Skin_Sun_Exposed_Lower_leg	ENSG00000095539	10	SEMA4G	102729275	rs603424	10	102075479	A	G	0.285256	-1.9361	0.4158	3.212e-06	-0.024819	0.0220437	0.260207	78.0088	71.2823	0.273795	NA
Brain_Frontal_Cortex_BA9	ENSG00000055950	10	MRPL43	102729215	rs603424	10	102075479	A	G	0.285256	-1.9361	0.4158	3.212e-06	-0.0640623	0.0569078	0.260284	30.2221	27.6204	0.273869	NA
Adipose_Visceral_Omentum	ENSG00000095485	10	CWF19L1	101992055	rs603424	10	102075479	A	G	0.285256	-1.9361	0.4158	3.212e-06	0.0658046	0.0584638	0.260351	-29.422	26.8927	0.273932	0.675096
Adrenal_Gland	ENSG00000213341	10	CHUK	101948055	rs603424	10	102075479	A	G	0.285256	-1.9361	0.4158	3.212e-06	-0.0472344	0.0419816	0.260537	40.9892	37.4793	0.274109	NA
Colon_Sigmoid	ENSG00000075826	10	SEC31B	102246399	rs603424	10	102075479	A	G	0.285256	-1.9361	0.4158	3.212e-06	0.0529387	0.0470787	0.260813	-36.5725	33.4591	0.274372	0.154998
Heart_Left_Ventricle	ENSG00000107821	10	KAZALD1	102821598	rs603424	10	102075479	A	G	0.285256	-1.9361	0.4158	3.212e-06	-0.0466374	0.041553	0.26171	41.5139	38.0474	0.275225	NA
Esophagus_Mucosa	ENSG00000155287	10	SLC25A28	101370282	rs603424	10	102075479	A	G	0.285256	-1.9361	0.4158	3.212e-06	-0.0302824	0.027028	0.26254	63.9348	58.6926	0.276014	NA
Skin_Not_Sun_Exposed_Suprapubic	ENSG00000237579	10	RP11-324L3.1	102936080	rs603424	10	102075479	A	G	0.285256	-1.9361	0.4158	3.212e-06	-0.0530715	0.0474036	0.262898	36.481	33.5135	0.276355	0.156116
Ovary	ENSG00000233690	10	EBAG9P1	101457164	rs603424	10	102075479	A	G	0.285256	-1.9361	0.4158	3.212e-06	-0.122939	0.109822	0.262953	15.7485	14.469	0.276407	0.0513595
Prostate	ENSG00000260475	10	RP11-85A1.3	101380812	rs603424	10	102075479	A	G	0.285256	-1.9361	0.4158	3.212e-06	-0.113407	0.101417	0.263473	17.0721	15.7013	0.276902	0.148883
Small_Intestine_Terminal_Ileum	ENSG00000119946	10	CNNM1	101088856	rs603424	10	102075479	A	G	0.285256	-1.9361	0.4158	3.212e-06	-0.0885482	0.0792418	0.263805	21.8649	20.1225	0.277218	NA
Brain_Substantia_nigra	ENSG00000095539	10	SEMA4G	102729275	rs603424	10	102075479	A	G	0.285256	-1.9361	0.4158	3.212e-06	0.104725	0.0938003	0.264222	-18.4875	17.0282	0.277614	0.144828
Skin_Not_Sun_Exposed_Suprapubic	ENSG00000095485	10	CWF19L1	101992055	rs603424	10	102075479	A	G	0.285256	-1.9361	0.4158	3.212e-06	0.0551444	0.0494367	0.264656	-35.1096	32.3662	0.278027	0.639922
Artery_Aorta	ENSG00000196072	10	BLOC1S2	102033713	rs603424	10	102075479	A	G	0.285256	-1.9361	0.4158	3.212e-06	-0.0424026	0.0380197	0.26473	45.6599	42.0983	0.278097	0.0659089
Brain_Cerebellum	ENSG00000119906	10	FAM178A	102672326	rs603424	10	102075479	A	G	0.285256	-1.9361	0.4158	3.212e-06	0.0675181	0.0606593	0.265678	-28.6753	26.4881	0.278999	NA
Pancreas	ENSG00000107815	10	C10orf2	102747124	rs603424	10	102075479	A	G	0.285256	-1.9361	0.4158	3.212e-06	0.0531395	0.047757	0.265835	-36.4343	33.6658	0.279149	NA
Cells_Cultured_fibroblasts	ENSG00000166135	10	HIF1AN	102288829	rs603424	10	102075479	A	G	0.285256	-1.9361	0.4158	3.212e-06	0.0415386	0.0374017	0.266737	-46.6097	43.1449	0.280007	NA
Breast_Mammary_Tissue	ENSG00000233690	10	EBAG9P1	101457164	rs603424	10	102075479	A	G	0.285256	-1.9361	0.4158	3.212e-06	-0.0852872	0.076852	0.267103	22.7009	21.0287	0.280355	0.169795
Colon_Sigmoid	ENSG00000257582	10	RP11-129J12.2	101286107	rs603424	10	102075479	A	G	0.285256	-1.9361	0.4158	3.212e-06	0.0928389	0.0836574	0.267106	-20.8544	19.3183	0.280358	0.145388
Heart_Left_Ventricle	ENSG00000107819	10	SFXN3	102790991	rs603424	10	102075479	A	G	0.285256	-1.9361	0.4158	3.212e-06	0.0336556	0.0303839	0.268	-57.5268	53.3838	0.281208	0.0651925
Brain_Frontal_Cortex_BA9	ENSG00000166136	10	NDUFB8	102267203	rs603424	10	102075479	A	G	0.285256	-1.9361	0.4158	3.212e-06	0.0514443	0.0465027	0.268612	-37.6349	34.9667	0.281791	NA
Nerve_Tibial	ENSG00000107554	10	DNMBP	101635334	rs603424	10	102075479	A	G	0.285256	-1.9361	0.4158	3.212e-06	0.0521355	0.0471749	0.269093	-37.1359	34.536	0.282249	0.85118
Kidney_Cortex	ENSG00000107566	10	ERLIN1	101909851	rs603424	10	102075479	A	G	0.285256	-1.9361	0.4158	3.212e-06	-0.186907	0.169164	0.26921	10.3586	9.63564	0.28236	0.173083
Whole_Blood	ENSG00000186862	10	PDZD7	102767440	rs603424	10	102075479	A	G	0.285256	-1.9361	0.4158	3.212e-06	0.0541324	0.0490062	0.269332	-35.766	33.2777	0.282476	0.172478
Minor_Salivary_Gland	ENSG00000107821	10	KAZALD1	102821598	rs603424	10	102075479	A	G	0.285256	-1.9361	0.4158	3.212e-06	0.0630751	0.0571493	0.269728	-30.6952	28.582	0.282853	NA
Brain_Hypothalamus	ENSG00000235823	10	LINC00263	102133372	rs603424	10	102075479	A	G	0.285256	-1.9361	0.4158	3.212e-06	-0.0707717	0.0641814	0.270165	27.357	25.4957	0.283269	NA
Cells_Cultured_fibroblasts	ENSG00000107815	10	C10orf2	102747124	rs603424	10	102075479	A	G	0.285256	-1.9361	0.4158	3.212e-06	0.019058	0.01729	0.27035	-101.59	94.7125	0.283445	NA
Colon_Sigmoid	ENSG00000119906	10	FAM178A	102672326	rs603424	10	102075479	A	G	0.285256	-1.9361	0.4158	3.212e-06	0.0551366	0.0500843	0.270951	-35.1146	32.7763	0.284017	0.104283
Skin_Sun_Exposed_Lower_leg	ENSG00000107816	10	LZTS2	102756375	rs603424	10	102075479	A	G	0.285256	-1.9361	0.4158	3.212e-06	0.0289361	0.0262883	0.271017	-66.9095	62.4622	0.284079	NA
Uterus	ENSG00000236308	10	RP11-316M21.7	101949793	rs603424	10	102075479	A	G	0.285256	-1.9361	0.4158	3.212e-06	0.13221	0.120118	0.271043	-14.6441	13.6715	0.284104	NA
Minor_Salivary_Gland	ENSG00000099194	10	SCD	102106881	rs603424	10	102075479	A	G	0.285256	-1.9361	0.4158	3.212e-06	-0.144243	0.131078	0.271143	13.4225	12.5334	0.284199	NA
Brain_Cerebellum	ENSG00000260475	10	RP11-85A1.3	101380812	rs603424	10	102075479	A	G	0.285256	-1.9361	0.4158	3.212e-06	-0.123176	0.112372	0.273015	15.7182	14.7315	0.285981	NA
Uterus	ENSG00000233690	10	EBAG9P1	101457164	rs603424	10	102075479	A	G	0.285256	-1.9361	0.4158	3.212e-06	-0.167247	0.152649	0.273241	11.5763	10.8544	0.286196	NA
Colon_Sigmoid	ENSG00000107566	10	ERLIN1	101909851	rs603424	10	102075479	A	G	0.285256	-1.9361	0.4158	3.212e-06	-0.0415409	0.0379356	0.2735	46.6071	43.7232	0.286443	NA
Artery_Tibial	ENSG00000213341	10	CHUK	101948055	rs603424	10	102075479	A	G	0.285256	-1.9361	0.4158	3.212e-06	-0.0221375	0.0202284	0.27379	87.4579	82.0933	0.286719	NA
Breast_Mammary_Tissue	ENSG00000236308	10	RP11-316M21.7	101949793	rs603424	10	102075479	A	G	0.285256	-1.9361	0.4158	3.212e-06	-0.0723975	0.0661907	0.274055	26.7426	25.1154	0.286971	NA
Liver	ENSG00000107593	10	PKD2L1	102047903	rs603424	10	102075479	A	G	0.285256	-1.9361	0.4158	3.212e-06	0.103324	0.0945625	0.274546	-18.7381	17.615	0.287438	NA
Skin_Not_Sun_Exposed_Suprapubic	ENSG00000230224	10	PHBP9	102008028	rs603424	10	102075479	A	G	0.285256	-1.9361	0.4158	3.212e-06	0.047561	0.043585	0.275174	-40.7077	38.3153	0.288036	0.455759
Pancreas	ENSG00000075891	10	PAX2	102495360	rs603424	10	102075479	A	G	0.285256	-1.9361	0.4158	3.212e-06	0.102921	0.0944072	0.275633	-18.8115	17.722	0.288473	0.120735
Brain_Cerebellar_Hemisphere	ENSG00000119946	10	CNNM1	101088856	rs603424	10	102075479	A	G	0.285256	-1.9361	0.4158	3.212e-06	-0.0979734	0.089873	0.275655	19.7615	18.6178	0.288494	0.245484
Small_Intestine_Terminal_Ileum	ENSG00000107593	10	PKD2L1	102047903	rs603424	10	102075479	A	G	0.285256	-1.9361	0.4158	3.212e-06	-0.101201	0.0931573	0.277326	19.1312	18.0836	0.290085	NA
Thyroid	ENSG00000107566	10	ERLIN1	101909851	rs603424	10	102075479	A	G	0.285256	-1.9361	0.4158	3.212e-06	-0.0303863	0.0279838	0.277544	63.7162	60.2529	0.290293	NA
Brain_Putamen_basal_ganglia	ENSG00000095485	10	CWF19L1	101992055	rs603424	10	102075479	A	G	0.285256	-1.9361	0.4158	3.212e-06	0.105168	0.0968579	0.277569	-18.4096	17.4098	0.290316	0.385163
Brain_Nucleus_accumbens_basal_ganglia	ENSG00000236308	10	RP11-316M21.7	101949793	rs603424	10	102075479	A	G	0.285256	-1.9361	0.4158	3.212e-06	-0.107367	0.0989779	0.278029	18.0325	17.0687	0.290755	NA
Breast_Mammary_Tissue	ENSG00000075826	10	SEC31B	102246399	rs603424	10	102075479	A	G	0.285256	-1.9361	0.4158	3.212e-06	0.0604492	0.0557813	0.278506	-32.0285	30.3452	0.291209	0.567663
Pancreas	ENSG00000075826	10	SEC31B	102246399	rs603424	10	102075479	A	G	0.285256	-1.9361	0.4158	3.212e-06	-0.060674	0.0559918	0.278532	31.9099	30.2343	0.291233	0.103609
Brain_Caudate_basal_ganglia	ENSG00000095485	10	CWF19L1	101992055	rs603424	10	102075479	A	G	0.285256	-1.9361	0.4158	3.212e-06	0.103814	0.0958805	0.278922	-18.6497	17.684	0.291605	0.28827
Brain_Substantia_nigra	ENSG00000107566	10	ERLIN1	101909851	rs603424	10	102075479	A	G	0.285256	-1.9361	0.4158	3.212e-06	0.0998716	0.0922823	0.279146	-19.3859	18.3902	0.291818	NA
Heart_Left_Ventricle	ENSG00000235823	10	LINC00263	102133372	rs603424	10	102075479	A	G	0.285256	-1.9361	0.4158	3.212e-06	-0.058994	0.0545144	0.279176	32.8186	31.1348	0.291847	NA
Artery_Aorta	ENSG00000272572	10	RP11-179B2.2	102670860	rs603424	10	102075479	A	G	0.285256	-1.9361	0.4158	3.212e-06	0.0842548	0.077889	0.279373	-22.9791	21.8086	0.292034	NA
Testis	ENSG00000272572	10	RP11-179B2.2	102670860	rs603424	10	102075479	A	G	0.285256	-1.9361	0.4158	3.212e-06	-0.076493	0.0707201	0.279417	25.3108	24.0237	0.292076	0.0813682
Thyroid	ENSG00000095485	10	CWF19L1	101992055	rs603424	10	102075479	A	G	0.285256	-1.9361	0.4158	3.212e-06	0.0479975	0.0443767	0.279434	-40.3375	38.2875	0.292092	0.396643
Artery_Tibial	ENSG00000119906	10	FAM178A	102672326	rs603424	10	102075479	A	G	0.285256	-1.9361	0.4158	3.212e-06	-0.0279423	0.0258492	0.279708	69.2892	65.8034	0.292353	0.121304
Stomach	ENSG00000260475	10	RP11-85A1.3	101380812	rs603424	10	102075479	A	G	0.285256	-1.9361	0.4158	3.212e-06	0.0967934	0.0901381	0.282897	-20.0024	19.116	0.295391	NA
Colon_Transverse	ENSG00000196072	10	BLOC1S2	102033713	rs603424	10	102075479	A	G	0.285256	-1.9361	0.4158	3.212e-06	-0.0523137	0.0487533	0.283258	37.0094	35.3946	0.295735	0.0336111
Adipose_Subcutaneous	ENSG00000224934	10	RP11-441O15.3	101190948	rs603424	10	102075479	A	G	0.285256	-1.9361	0.4158	3.212e-06	0.0399958	0.0372979	0.28357	-48.4076	46.3239	0.296032	0.0478775
Heart_Atrial_Appendage	ENSG00000119906	10	FAM178A	102672326	rs603424	10	102075479	A	G	0.285256	-1.9361	0.4158	3.212e-06	0.0428468	0.0399728	0.283765	-45.1866	43.2582	0.296218	0.0264144
Artery_Coronary	ENSG00000273476	10	RP11-108L7.14	102727445	rs603424	10	102075479	A	G	0.285256	-1.9361	0.4158	3.212e-06	0.104372	0.097567	0.284733	-18.55	17.7923	0.29714	NA
Whole_Blood	ENSG00000236308	10	RP11-316M21.7	101949793	rs603424	10	102075479	A	G	0.285256	-1.9361	0.4158	3.212e-06	-0.048908	0.0457286	0.284832	39.5866	37.977	0.297234	NA
Brain_Frontal_Cortex_BA9	ENSG00000107819	10	SFXN3	102790991	rs603424	10	102075479	A	G	0.285256	-1.9361	0.4158	3.212e-06	0.0828603	0.0774813	0.284879	-23.3658	22.4179	0.297279	0.0282443
Heart_Left_Ventricle	ENSG00000075826	10	SEC31B	102246399	rs603424	10	102075479	A	G	0.285256	-1.9361	0.4158	3.212e-06	0.0358533	0.0335923	0.285833	-54.0006	51.9073	0.298188	0.398845
Brain_Nucleus_accumbens_basal_ganglia	ENSG00000107821	10	KAZALD1	102821598	rs603424	10	102075479	A	G	0.285256	-1.9361	0.4158	3.212e-06	-0.0905716	0.0850422	0.286867	21.3765	20.5897	0.299173	0.0479727
Uterus	ENSG00000107566	10	ERLIN1	101909851	rs603424	10	102075479	A	G	0.285256	-1.9361	0.4158	3.212e-06	-0.116971	0.109981	0.287531	16.552	15.9637	0.299806	NA
Heart_Left_Ventricle	ENSG00000120053	10	GOT1	101156627	rs603424	10	102075479	A	G	0.285256	-1.9361	0.4158	3.212e-06	-0.0241395	0.0227107	0.287821	80.2046	77.3984	0.300082	0.23904
Cells_Cultured_fibroblasts	ENSG00000213341	10	CHUK	101948055	rs603424	10	102075479	A	G	0.285256	-1.9361	0.4158	3.212e-06	-0.0200075	0.0188251	0.287869	96.7687	93.3917	0.300128	NA
Small_Intestine_Terminal_Ileum	ENSG00000119929	10	CUTC	101462315	rs603424	10	102075479	A	G	0.285256	-1.9361	0.4158	3.212e-06	-0.0921567	0.086741	0.288038	21.0088	20.2824	0.300289	NA
Brain_Substantia_nigra	ENSG00000107816	10	LZTS2	102756375	rs603424	10	102075479	A	G	0.285256	-1.9361	0.4158	3.212e-06	-0.0732257	0.0692394	0.29025	26.4402	25.6375	0.302397	NA
Pituitary	ENSG00000235823	10	LINC00263	102133372	rs603424	10	102075479	A	G	0.285256	-1.9361	0.4158	3.212e-06	0.0652681	0.0618546	0.29134	-29.6638	28.8252	0.303436	0.0261654
Adrenal_Gland	ENSG00000095539	10	SEMA4G	102729275	rs603424	10	102075479	A	G	0.285256	-1.9361	0.4158	3.212e-06	0.0761125	0.0723171	0.292578	-25.4373	24.7786	0.304616	NA
Colon_Transverse	ENSG00000095485	10	CWF19L1	101992055	rs603424	10	102075479	A	G	0.285256	-1.9361	0.4158	3.212e-06	-0.0624316	0.0594079	0.293306	31.0115	30.2518	0.30531	0.483345
Muscle_Skeletal	ENSG00000230224	10	PHBP9	102008028	rs603424	10	102075479	A	G	0.285256	-1.9361	0.4158	3.212e-06	0.0466419	0.0443961	0.293449	-41.5099	40.5044	0.305446	0.497474
Minor_Salivary_Gland	ENSG00000213341	10	CHUK	101948055	rs603424	10	102075479	A	G	0.285256	-1.9361	0.4158	3.212e-06	0.0832363	0.0792763	0.29374	-23.2603	22.7099	0.305724	NA
Brain_Cortex	ENSG00000055950	10	MRPL43	102729215	rs603424	10	102075479	A	G	0.285256	-1.9361	0.4158	3.212e-06	-0.0597431	0.0570051	0.294624	32.4071	31.6954	0.306567	NA
Adrenal_Gland	ENSG00000224934	10	RP11-441O15.3	101190948	rs603424	10	102075479	A	G	0.285256	-1.9361	0.4158	3.212e-06	0.0670866	0.0640812	0.295146	-28.8597	28.255	0.307064	0.0779812
Nerve_Tibial	ENSG00000230224	10	PHBP9	102008028	rs603424	10	102075479	A	G	0.285256	-1.9361	0.4158	3.212e-06	0.0425213	0.0406423	0.295454	-45.5325	44.6055	0.307358	0.361603
Stomach	ENSG00000075290	10	WNT8B	102222798	rs603424	10	102075479	A	G	0.285256	-1.9361	0.4158	3.212e-06	0.0838	0.0804311	0.297465	-23.1038	22.7234	0.309276	NA
Lung	ENSG00000213341	10	CHUK	101948055	rs603424	10	102075479	A	G	0.285256	-1.9361	0.4158	3.212e-06	0.0235554	0.0226145	0.297594	-82.1935	80.8605	0.309399	NA
Brain_Hippocampus	ENSG00000273162	10	RP11-108L7.15	102819786	rs603424	10	102075479	A	G	0.285256	-1.9361	0.4158	3.212e-06	-0.132582	0.127323	0.297736	14.603	14.3702	0.309534	NA
Adipose_Subcutaneous	ENSG00000273162	10	RP11-108L7.15	102819786	rs603424	10	102075479	A	G	0.285256	-1.9361	0.4158	3.212e-06	0.0648528	0.0623847	0.298543	-29.8538	29.4246	0.310304	0.0141296
Small_Intestine_Terminal_Ileum	ENSG00000075826	10	SEC31B	102246399	rs603424	10	102075479	A	G	0.285256	-1.9361	0.4158	3.212e-06	0.0816397	0.0785517	0.29866	-23.7152	23.3797	0.310415	0.0446589
Colon_Transverse	ENSG00000186862	10	PDZD7	102767440	rs603424	10	102075479	A	G	0.285256	-1.9361	0.4158	3.212e-06	-0.0522596	0.0502835	0.298666	37.0477	36.524	0.310421	0.051623
Pancreas	ENSG00000236308	10	RP11-316M21.7	101949793	rs603424	10	102075479	A	G	0.285256	-1.9361	0.4158	3.212e-06	-0.0958434	0.0923349	0.299271	20.2007	19.9389	0.310998	NA
Breast_Mammary_Tissue	ENSG00000235823	10	LINC00263	102133372	rs603424	10	102075479	A	G	0.285256	-1.9361	0.4158	3.212e-06	-0.0522804	0.0503821	0.29942	37.033	36.5638	0.31114	NA
Brain_Cortex	ENSG00000107815	10	C10orf2	102747124	rs603424	10	102075479	A	G	0.285256	-1.9361	0.4158	3.212e-06	-0.08132	0.078383	0.299517	23.8084	23.5113	0.311233	NA
Heart_Atrial_Appendage	ENSG00000107815	10	C10orf2	102747124	rs603424	10	102075479	A	G	0.285256	-1.9361	0.4158	3.212e-06	0.0340102	0.0328526	0.300558	-56.927	56.332	0.312226	0.0298301
Ovary	ENSG00000107819	10	SFXN3	102790991	rs603424	10	102075479	A	G	0.285256	-1.9361	0.4158	3.212e-06	0.0872943	0.0843413	0.300663	-22.179	21.9517	0.312326	NA
Adipose_Visceral_Omentum	ENSG00000107816	10	LZTS2	102756375	rs603424	10	102075479	A	G	0.285256	-1.9361	0.4158	3.212e-06	-0.0381904	0.0369246	0.301005	50.696	50.2103	0.312652	NA
Cells_Cultured_fibroblasts	ENSG00000236308	10	RP11-316M21.7	101949793	rs603424	10	102075479	A	G	0.285256	-1.9361	0.4158	3.212e-06	-0.0770435	0.0745655	0.301495	25.13	24.9133	0.31312	NA
Muscle_Skeletal	ENSG00000233690	10	EBAG9P1	101457164	rs603424	10	102075479	A	G	0.285256	-1.9361	0.4158	3.212e-06	0.060791	0.058867	0.301752	-31.8485	31.5899	0.313365	0.107804
Kidney_Cortex	ENSG00000236308	10	RP11-316M21.7	101949793	rs603424	10	102075479	A	G	0.285256	-1.9361	0.4158	3.212e-06	-0.21754	0.21097	0.302475	8.89997	8.8403	0.314055	NA
Minor_Salivary_Gland	ENSG00000228778	10	RP11-129J12.1	101286838	rs603424	10	102075479	A	G	0.285256	-1.9361	0.4158	3.212e-06	-0.132034	0.128061	0.302529	14.6636	14.5669	0.314106	0.00581939
Thyroid	ENSG00000119919	10	NKX2-3	101292690	rs603424	10	102075479	A	G	0.285256	-1.9361	0.4158	3.212e-06	0.0693196	0.0673068	0.303055	-27.9301	27.7745	0.314608	0.0759037
Brain_Spinal_cord_cervical_c-1	ENSG00000107815	10	C10orf2	102747124	rs603424	10	102075479	A	G	0.285256	-1.9361	0.4158	3.212e-06	-0.140703	0.137028	0.304507	13.7602	13.7228	0.315994	NA
Uterus	ENSG00000119906	10	FAM178A	102672326	rs603424	10	102075479	A	G	0.285256	-1.9361	0.4158	3.212e-06	-0.110055	0.107187	0.304534	17.5921	17.5452	0.31602	NA
Heart_Left_Ventricle	ENSG00000260475	10	RP11-85A1.3	101380812	rs603424	10	102075479	A	G	0.285256	-1.9361	0.4158	3.212e-06	-0.0854614	0.0832419	0.304579	22.6547	22.5963	0.316062	0.0368185
Brain_Cerebellar_Hemisphere	ENSG00000095485	10	CWF19L1	101992055	rs603424	10	102075479	A	G	0.285256	-1.9361	0.4158	3.212e-06	0.0886989	0.0865045	0.30519	-21.8278	21.7978	0.316646	0.255327
Brain_Cortex	ENSG00000075891	10	PAX2	102495360	rs603424	10	102075479	A	G	0.285256	-1.9361	0.4158	3.212e-06	0.0843779	0.0824365	0.306048	-22.9456	22.9529	0.317464	NA
Spleen	ENSG00000120053	10	GOT1	101156627	rs603424	10	102075479	A	G	0.285256	-1.9361	0.4158	3.212e-06	0.0618878	0.0605409	0.306664	-31.284	31.332	0.318052	NA
Pituitary	ENSG00000107816	10	LZTS2	102756375	rs603424	10	102075479	A	G	0.285256	-1.9361	0.4158	3.212e-06	0.0576793	0.0565003	0.307317	-33.5666	33.6615	0.318676	NA
Skin_Sun_Exposed_Lower_leg	ENSG00000120053	10	GOT1	101156627	rs603424	10	102075479	A	G	0.285256	-1.9361	0.4158	3.212e-06	-0.0302082	0.0295981	0.307438	64.0919	64.2883	0.318791	NA
Breast_Mammary_Tissue	ENSG00000107819	10	SFXN3	102790991	rs603424	10	102075479	A	G	0.285256	-1.9361	0.4158	3.212e-06	0.0456951	0.0448597	0.308382	-42.37	42.579	0.319692	0.0142235
Brain_Cerebellar_Hemisphere	ENSG00000233690	10	EBAG9P1	101457164	rs603424	10	102075479	A	G	0.285256	-1.9361	0.4158	3.212e-06	-0.113583	0.111608	0.308824	17.0457	17.1447	0.320114	0.00521573
Kidney_Cortex	ENSG00000107593	10	PKD2L1	102047903	rs603424	10	102075479	A	G	0.285256	-1.9361	0.4158	3.212e-06	-0.192271	0.189153	0.3094	10.0696	10.1397	0.320664	NA
Colon_Sigmoid	ENSG00000095539	10	SEMA4G	102729275	rs603424	10	102075479	A	G	0.285256	-1.9361	0.4158	3.212e-06	-0.0504291	0.0496811	0.310079	38.3925	38.7113	0.321312	NA
Lung	ENSG00000095539	10	SEMA4G	102729275	rs603424	10	102075479	A	G	0.285256	-1.9361	0.4158	3.212e-06	-0.0374503	0.0369175	0.310377	51.6979	52.1578	0.321597	NA
Brain_Frontal_Cortex_BA9	ENSG00000119906	10	FAM178A	102672326	rs603424	10	102075479	A	G	0.285256	-1.9361	0.4158	3.212e-06	0.0633267	0.0624737	0.310748	-30.5732	30.8678	0.321951	NA
Small_Intestine_Terminal_Ileum	ENSG00000233690	10	EBAG9P1	101457164	rs603424	10	102075479	A	G	0.285256	-1.9361	0.4158	3.212e-06	0.131995	0.130311	0.311096	-14.668	14.8195	0.322284	NA
Testis	ENSG00000095539	10	SEMA4G	102729275	rs603424	10	102075479	A	G	0.285256	-1.9361	0.4158	3.212e-06	-0.0551138	0.0544458	0.311409	35.1291	35.5139	0.322582	NA
Stomach	ENSG00000166135	10	HIF1AN	102288829	rs603424	10	102075479	A	G	0.285256	-1.9361	0.4158	3.212e-06	0.0412059	0.0407159	0.311521	-46.986	47.5111	0.322689	0.00211247
Minor_Salivary_Gland	ENSG00000107554	10	DNMBP	101635334	rs603424	10	102075479	A	G	0.285256	-1.9361	0.4158	3.212e-06	-0.109828	0.108705	0.312338	17.6285	17.8543	0.32347	NA
Brain_Caudate_basal_ganglia	ENSG00000120053	10	GOT1	101156627	rs603424	10	102075479	A	G	0.285256	-1.9361	0.4158	3.212e-06	-0.0229814	0.0227733	0.312909	84.2464	85.4217	0.324015	NA
Esophagus_Muscularis	ENSG00000273162	10	RP11-108L7.15	102819786	rs603424	10	102075479	A	G	0.285256	-1.9361	0.4158	3.212e-06	0.0757782	0.0751127	0.313042	-25.5496	25.9128	0.324142	NA
Adipose_Visceral_Omentum	ENSG00000023839	10	ABCC2	101542489	rs603424	10	102075479	A	G	0.285256	-1.9361	0.4158	3.212e-06	-0.0508664	0.0504493	0.313326	38.0625	38.6252	0.324413	0.0618953
Vagina	ENSG00000095539	10	SEMA4G	102729275	rs603424	10	102075479	A	G	0.285256	-1.9361	0.4158	3.212e-06	0.0911726	0.0905888	0.314202	-21.2355	21.5868	0.32525	NA
Muscle_Skeletal	ENSG00000213341	10	CHUK	101948055	rs603424	10	102075479	A	G	0.285256	-1.9361	0.4158	3.212e-06	-0.0202677	0.020149	0.314468	95.5264	97.1576	0.325504	NA
Nerve_Tibial	ENSG00000119906	10	FAM178A	102672326	rs603424	10	102075479	A	G	0.285256	-1.9361	0.4158	3.212e-06	0.0258345	0.0256889	0.314576	-74.9424	76.2384	0.325607	NA
Ovary	ENSG00000272572	10	RP11-179B2.2	102670860	rs603424	10	102075479	A	G	0.285256	-1.9361	0.4158	3.212e-06	-0.130776	0.130302	0.315554	14.8047	15.0898	0.326541	NA
Pituitary	ENSG00000120053	10	GOT1	101156627	rs603424	10	102075479	A	G	0.285256	-1.9361	0.4158	3.212e-06	-0.067451	0.0672603	0.31594	28.7038	29.2789	0.32691	NA
Brain_Amygdala	ENSG00000055950	10	MRPL43	102729215	rs603424	10	102075479	A	G	0.285256	-1.9361	0.4158	3.212e-06	-0.0781416	0.0779841	0.316334	24.7768	25.2929	0.327286	NA
Skin_Sun_Exposed_Lower_leg	ENSG00000119946	10	CNNM1	101088856	rs603424	10	102075479	A	G	0.285256	-1.9361	0.4158	3.212e-06	-0.0414733	0.0414518	0.31706	46.683	47.7239	0.32798	NA
Brain_Cerebellum	ENSG00000273030	10	RP11-285F16.1	102172691	rs603424	10	102075479	A	G	0.285256	-1.9361	0.4158	3.212e-06	0.0743629	0.0743278	0.317082	-26.0358	26.6175	0.328001	NA
Cells_Cultured_fibroblasts	ENSG00000119929	10	CUTC	101462315	rs603424	10	102075479	A	G	0.285256	-1.9361	0.4158	3.212e-06	0.0346147	0.0346046	0.317169	-55.9329	57.1922	0.328084	NA
Artery_Aorta	ENSG00000107554	10	DNMBP	101635334	rs603424	10	102075479	A	G	0.285256	-1.9361	0.4158	3.212e-06	0.0623985	0.0625615	0.318573	-31.028	31.8147	0.329426	0.0203523
Spleen	ENSG00000119946	10	CNNM1	101088856	rs603424	10	102075479	A	G	0.285256	-1.9361	0.4158	3.212e-06	0.116309	0.116812	0.319398	-16.6462	17.0961	0.330214	NA
Small_Intestine_Terminal_Ileum	ENSG00000224934	10	RP11-441O15.3	101190948	rs603424	10	102075479	A	G	0.285256	-1.9361	0.4158	3.212e-06	0.064873	0.0651778	0.319579	-29.8445	30.6621	0.330387	0.00159657
Esophagus_Gastroesophageal_Junction	ENSG00000236308	10	RP11-316M21.7	101949793	rs603424	10	102075479	A	G	0.285256	-1.9361	0.4158	3.212e-06	-0.0803292	0.0807999	0.320138	24.1021	24.7897	0.330921	NA
Colon_Sigmoid	ENSG00000107815	10	C10orf2	102747124	rs603424	10	102075479	A	G	0.285256	-1.9361	0.4158	3.212e-06	0.0426562	0.0429676	0.32083	-45.3885	46.7474	0.331583	NA
Brain_Putamen_basal_ganglia	ENSG00000236308	10	RP11-316M21.7	101949793	rs603424	10	102075479	A	G	0.285256	-1.9361	0.4158	3.212e-06	0.113521	0.114637	0.322046	-17.055	17.6079	0.332745	NA
Vagina	ENSG00000099194	10	SCD	102106881	rs603424	10	102075479	A	G	0.285256	-1.9361	0.4158	3.212e-06	-0.0961733	0.0972554	0.322725	20.1314	20.8119	0.333394	NA
Brain_Putamen_basal_ganglia	ENSG00000198018	10	ENTPD7	101419263	rs603424	10	102075479	A	G	0.285256	-1.9361	0.4158	3.212e-06	-0.116757	0.118635	0.325031	16.5823	17.2212	0.335598	1.51949e-12
Colon_Sigmoid	ENSG00000155287	10	SLC25A28	101370282	rs603424	10	102075479	A	G	0.285256	-1.9361	0.4158	3.212e-06	0.038372	0.0390265	0.325494	-50.4561	52.4482	0.336041	NA
Spleen	ENSG00000119906	10	FAM178A	102672326	rs603424	10	102075479	A	G	0.285256	-1.9361	0.4158	3.212e-06	-0.0593859	0.060512	0.3264	32.602	33.95	0.336908	NA
Liver	ENSG00000095539	10	SEMA4G	102729275	rs603424	10	102075479	A	G	0.285256	-1.9361	0.4158	3.212e-06	-0.048862	0.0498283	0.326786	39.6238	41.2937	0.337277	NA
Skin_Sun_Exposed_Lower_leg	ENSG00000166135	10	HIF1AN	102288829	rs603424	10	102075479	A	G	0.285256	-1.9361	0.4158	3.212e-06	-0.0213018	0.0217256	0.326842	90.889	94.73	0.33733	4.65455e-48
Brain_Caudate_basal_ganglia	ENSG00000233690	10	EBAG9P1	101457164	rs603424	10	102075479	A	G	0.285256	-1.9361	0.4158	3.212e-06	-0.110623	0.112886	0.327111	17.5018	18.2511	0.337587	1.32044e-121
Skin_Sun_Exposed_Lower_leg	ENSG00000227128	10	LBX1-AS1	102989351	rs603424	10	102075479	A	G	0.285256	-1.9361	0.4158	3.212e-06	0.0601743	0.0614082	0.327132	-32.1749	33.5538	0.337608	NA
Cells_EBV-transformed_lymphocytes	ENSG00000273030	10	RP11-285F16.1	102172691	rs603424	10	102075479	A	G	0.285256	-1.9361	0.4158	3.212e-06	0.130162	0.132983	0.327684	-14.8745	15.529	0.338135	NA
Colon_Transverse	ENSG00000273162	10	RP11-108L7.15	102819786	rs603424	10	102075479	A	G	0.285256	-1.9361	0.4158	3.212e-06	-0.0406223	0.0415044	0.327705	47.661	49.7601	0.338155	NA
Skin_Sun_Exposed_Lower_leg	ENSG00000099194	10	SCD	102106881	rs603424	10	102075479	A	G	0.285256	-1.9361	0.4158	3.212e-06	-0.0538084	0.0550323	0.328193	35.9814	37.6024	0.338622	NA
Ovary	ENSG00000107593	10	PKD2L1	102047903	rs603424	10	102075479	A	G	0.285256	-1.9361	0.4158	3.212e-06	-0.13171	0.134896	0.328877	14.6997	15.3828	0.339276	NA
Artery_Tibial	ENSG00000224934	10	RP11-441O15.3	101190948	rs603424	10	102075479	A	G	0.285256	-1.9361	0.4158	3.212e-06	0.0279399	0.0286479	0.329418	-69.2952	72.5929	0.339794	NA
Cells_Cultured_fibroblasts	ENSG00000260475	10	RP11-85A1.3	101380812	rs603424	10	102075479	A	G	0.285256	-1.9361	0.4158	3.212e-06	-0.0767878	0.0787391	0.329452	25.2136	26.4153	0.339826	NA
Adrenal_Gland	ENSG00000014919	10	COX15	101471601	rs603424	10	102075479	A	G	0.285256	-1.9361	0.4158	3.212e-06	0.0396649	0.040701	0.329787	-48.8114	51.1717	0.340147	NA
Colon_Sigmoid	ENSG00000236308	10	RP11-316M21.7	101949793	rs603424	10	102075479	A	G	0.285256	-1.9361	0.4158	3.212e-06	-0.0723308	0.074228	0.329838	26.7673	28.0645	0.340196	NA
Kidney_Cortex	ENSG00000260475	10	RP11-85A1.3	101380812	rs603424	10	102075479	A	G	0.285256	-1.9361	0.4158	3.212e-06	0.221293	0.22741	0.330503	-8.74903	9.18512	0.340832	NA
Brain_Cerebellum	ENSG00000099194	10	SCD	102106881	rs603424	10	102075479	A	G	0.285256	-1.9361	0.4158	3.212e-06	0.0601491	0.061874	0.33099	-32.1883	33.8254	0.341298	NA
Liver	ENSG00000230224	10	PHBP9	102008028	rs603424	10	102075479	A	G	0.285256	-1.9361	0.4158	3.212e-06	-0.0935463	0.0964699	0.332199	20.6967	21.8015	0.342454	NA
Cells_EBV-transformed_lymphocytes	ENSG00000229278	10	RP11-483F11.7	101411746	rs603424	10	102075479	A	G	0.285256	-1.9361	0.4158	3.212e-06	0.114321	0.117945	0.332408	-16.9356	17.847	0.342654	NA
Adrenal_Gland	ENSG00000119946	10	CNNM1	101088856	rs603424	10	102075479	A	G	0.285256	-1.9361	0.4158	3.212e-06	-0.0723981	0.0746984	0.332443	26.7424	28.1835	0.342688	NA
Spleen	ENSG00000236308	10	RP11-316M21.7	101949793	rs603424	10	102075479	A	G	0.285256	-1.9361	0.4158	3.212e-06	0.102061	0.105575	0.333687	-18.97	20.0417	0.343878	NA
Stomach	ENSG00000107816	10	LZTS2	102756375	rs603424	10	102075479	A	G	0.285256	-1.9361	0.4158	3.212e-06	-0.0337062	0.0348806	0.333878	57.4405	60.7083	0.344061	NA
Prostate	ENSG00000273162	10	RP11-108L7.15	102819786	rs603424	10	102075479	A	G	0.285256	-1.9361	0.4158	3.212e-06	-0.0636474	0.065956	0.334546	30.4192	32.1924	0.3447	NA
Brain_Cortex	ENSG00000235823	10	LINC00263	102133372	rs603424	10	102075479	A	G	0.285256	-1.9361	0.4158	3.212e-06	0.055789	0.0578291	0.334684	-34.704	36.737	0.344832	NA
Ovary	ENSG00000155287	10	SLC25A28	101370282	rs603424	10	102075479	A	G	0.285256	-1.9361	0.4158	3.212e-06	-0.0741201	0.0770429	0.336018	26.1211	27.7246	0.346109	NA
Minor_Salivary_Gland	ENSG00000237579	10	RP11-324L3.1	102936080	rs603424	10	102075479	A	G	0.285256	-1.9361	0.4158	3.212e-06	0.123388	0.128275	0.3361	-15.6912	16.6571	0.346188	NA
Brain_Hippocampus	ENSG00000235823	10	LINC00263	102133372	rs603424	10	102075479	A	G	0.285256	-1.9361	0.4158	3.212e-06	-0.0583152	0.0606611	0.336387	33.2006	35.2645	0.346463	NA
Uterus	ENSG00000186862	10	PDZD7	102767440	rs603424	10	102075479	A	G	0.285256	-1.9361	0.4158	3.212e-06	0.130847	0.13623	0.33681	-14.7967	15.7297	0.346867	NA
Cells_EBV-transformed_lymphocytes	ENSG00000273162	10	RP11-108L7.15	102819786	rs603424	10	102075479	A	G	0.285256	-1.9361	0.4158	3.212e-06	0.106319	0.110715	0.336907	-18.2103	19.3623	0.34696	NA
Testis	ENSG00000107807	10	TLX1	102889257	rs603424	10	102075479	A	G	0.285256	-1.9361	0.4158	3.212e-06	0.0770783	0.0803155	0.337209	-25.1186	26.7237	0.347249	NA
Cells_Cultured_fibroblasts	ENSG00000075826	10	SEC31B	102246399	rs603424	10	102075479	A	G	0.285256	-1.9361	0.4158	3.212e-06	-0.0205382	0.0214787	0.338966	94.2682	100.643	0.348932	NA
Uterus	ENSG00000198018	10	ENTPD7	101419263	rs603424	10	102075479	A	G	0.285256	-1.9361	0.4158	3.212e-06	-0.0783487	0.0819392	0.338981	24.7113	26.3831	0.348946	NA
Brain_Caudate_basal_ganglia	ENSG00000273030	10	RP11-285F16.1	102172691	rs603424	10	102075479	A	G	0.285256	-1.9361	0.4158	3.212e-06	0.0631947	0.0661765	0.339607	-30.6371	32.7504	0.349545	NA
Stomach	ENSG00000155287	10	SLC25A28	101370282	rs603424	10	102075479	A	G	0.285256	-1.9361	0.4158	3.212e-06	-0.0419704	0.0439907	0.340046	46.1301	49.3552	0.349966	NA
Brain_Frontal_Cortex_BA9	ENSG00000213341	10	CHUK	101948055	rs603424	10	102075479	A	G	0.285256	-1.9361	0.4158	3.212e-06	-0.0649055	0.0681095	0.340611	29.8295	31.9508	0.350507	NA
Colon_Transverse	ENSG00000075290	10	WNT8B	102222798	rs603424	10	102075479	A	G	0.285256	-1.9361	0.4158	3.212e-06	0.0795023	0.0835215	0.341159	-24.3528	26.113	0.351031	NA
Adipose_Visceral_Omentum	ENSG00000236308	10	RP11-316M21.7	101949793	rs603424	10	102075479	A	G	0.285256	-1.9361	0.4158	3.212e-06	0.0532866	0.0559915	0.341254	-36.3337	38.9673	0.351122	NA
Adrenal_Gland	ENSG00000075290	10	WNT8B	102222798	rs603424	10	102075479	A	G	0.285256	-1.9361	0.4158	3.212e-06	-0.0855116	0.0899119	0.341574	22.6414	24.298	0.351429	NA
Brain_Anterior_cingulate_cortex_BA24	ENSG00000227695	10	DNMBP-AS1	101686767	rs603424	10	102075479	A	G	0.285256	-1.9361	0.4158	3.212e-06	0.0949704	0.099911	0.341833	-20.3864	21.8892	0.351677	NA
Testis	ENSG00000107819	10	SFXN3	102790991	rs603424	10	102075479	A	G	0.285256	-1.9361	0.4158	3.212e-06	0.0415141	0.0437661	0.342852	-46.6372	50.1769	0.352653	NA
Esophagus_Gastroesophageal_Junction	ENSG00000107821	10	KAZALD1	102821598	rs603424	10	102075479	A	G	0.285256	-1.9361	0.4158	3.212e-06	0.0402281	0.0424309	0.343086	-48.1281	51.805	0.352877	NA
Brain_Amygdala	ENSG00000272572	10	RP11-179B2.2	102670860	rs603424	10	102075479	A	G	0.285256	-1.9361	0.4158	3.212e-06	0.110058	0.116294	0.343955	-17.5916	18.9684	0.35371	NA
Spleen	ENSG00000014919	10	COX15	101471601	rs603424	10	102075479	A	G	0.285256	-1.9361	0.4158	3.212e-06	0.069253	0.0732731	0.34459	-27.9569	30.183	0.354318	NA
Brain_Spinal_cord_cervical_c-1	ENSG00000014919	10	COX15	101471601	rs603424	10	102075479	A	G	0.285256	-1.9361	0.4158	3.212e-06	-0.0914088	0.0968415	0.34522	21.1807	22.8959	0.354921	NA
Cells_EBV-transformed_lymphocytes	ENSG00000119929	10	CUTC	101462315	rs603424	10	102075479	A	G	0.285256	-1.9361	0.4158	3.212e-06	-0.073988	0.0784658	0.345715	26.1678	28.3147	0.355396	NA
Skin_Not_Sun_Exposed_Suprapubic	ENSG00000260475	10	RP11-85A1.3	101380812	rs603424	10	102075479	A	G	0.285256	-1.9361	0.4158	3.212e-06	-0.0715652	0.0758965	0.345716	27.0537	29.2734	0.355397	NA
Breast_Mammary_Tissue	ENSG00000075290	10	WNT8B	102222798	rs603424	10	102075479	A	G	0.285256	-1.9361	0.4158	3.212e-06	0.0673951	0.0716708	0.347042	-28.7276	31.1669	0.356667	NA
Uterus	ENSG00000014919	10	COX15	101471601	rs603424	10	102075479	A	G	0.285256	-1.9361	0.4158	3.212e-06	-0.0992536	0.105578	0.347169	19.5066	21.1683	0.356789	NA
Esophagus_Mucosa	ENSG00000023839	10	ABCC2	101542489	rs603424	10	102075479	A	G	0.285256	-1.9361	0.4158	3.212e-06	-0.0486757	0.051862	0.347956	39.7755	43.2316	0.357543	NA
Lung	ENSG00000227128	10	LBX1-AS1	102989351	rs603424	10	102075479	A	G	0.285256	-1.9361	0.4158	3.212e-06	0.052252	0.0556872	0.348084	-37.0531	40.2829	0.357666	NA
Brain_Cerebellum	ENSG00000075290	10	WNT8B	102222798	rs603424	10	102075479	A	G	0.285256	-1.9361	0.4158	3.212e-06	0.108374	0.115584	0.348438	-17.865	19.4359	0.358005	NA
Vagina	ENSG00000119929	10	CUTC	101462315	rs603424	10	102075479	A	G	0.285256	-1.9361	0.4158	3.212e-06	0.0715076	0.0764043	0.349319	-27.0754	29.5081	0.358849	NA
Breast_Mammary_Tissue	ENSG00000273030	10	RP11-285F16.1	102172691	rs603424	10	102075479	A	G	0.285256	-1.9361	0.4158	3.212e-06	-0.0727236	0.0777471	0.349589	26.6227	29.0303	0.359108	NA
Brain_Substantia_nigra	ENSG00000075891	10	PAX2	102495360	rs603424	10	102075479	A	G	0.285256	-1.9361	0.4158	3.212e-06	0.13274	0.14193	0.349661	-14.5857	15.907	0.359177	NA
Artery_Tibial	ENSG00000272572	10	RP11-179B2.2	102670860	rs603424	10	102075479	A	G	0.285256	-1.9361	0.4158	3.212e-06	-0.0546862	0.0585783	0.350532	35.4038	38.6782	0.360012	NA
Testis	ENSG00000236311	10	TLX1NB	102849078	rs603424	10	102075479	A	G	0.285256	-1.9361	0.4158	3.212e-06	-0.06459	0.0692158	0.350733	29.9752	32.7607	0.360205	NA
Skin_Sun_Exposed_Lower_leg	ENSG00000166136	10	NDUFB8	102267203	rs603424	10	102075479	A	G	0.285256	-1.9361	0.4158	3.212e-06	-0.0254164	0.0272545	0.351048	76.1752	83.3062	0.360507	NA
Artery_Coronary	ENSG00000107816	10	LZTS2	102756375	rs603424	10	102075479	A	G	0.285256	-1.9361	0.4158	3.212e-06	0.051744	0.0554891	0.351074	-37.4169	40.9217	0.360532	NA
Brain_Hypothalamus	ENSG00000213341	10	CHUK	101948055	rs603424	10	102075479	A	G	0.285256	-1.9361	0.4158	3.212e-06	-0.0581172	0.0624458	0.352018	33.3137	36.5029	0.361437	NA
Cells_EBV-transformed_lymphocytes	ENSG00000120053	10	GOT1	101156627	rs603424	10	102075479	A	G	0.285256	-1.9361	0.4158	3.212e-06	0.0579076	0.0622902	0.352556	-33.4343	36.6745	0.361953	NA
Esophagus_Muscularis	ENSG00000120053	10	GOT1	101156627	rs603424	10	102075479	A	G	0.285256	-1.9361	0.4158	3.212e-06	0.0288129	0.0310222	0.353001	-67.1956	73.7731	0.362379	NA
Brain_Cortex	ENSG00000236308	10	RP11-316M21.7	101949793	rs603424	10	102075479	A	G	0.285256	-1.9361	0.4158	3.212e-06	-0.110569	0.119158	0.35345	17.5103	19.2416	0.36281	NA
Prostate	ENSG00000213341	10	CHUK	101948055	rs603424	10	102075479	A	G	0.285256	-1.9361	0.4158	3.212e-06	0.0304087	0.0327819	0.353612	-63.6693	69.987	0.362965	NA
Brain_Cerebellar_Hemisphere	ENSG00000235823	10	LINC00263	102133372	rs603424	10	102075479	A	G	0.285256	-1.9361	0.4158	3.212e-06	-0.0674823	0.0728269	0.354128	28.6905	31.5699	0.36346	NA
Artery_Aorta	ENSG00000273162	10	RP11-108L7.15	102819786	rs603424	10	102075479	A	G	0.285256	-1.9361	0.4158	3.212e-06	-0.0637993	0.069019	0.355292	30.3467	33.4702	0.364576	NA
Brain_Cerebellar_Hemisphere	ENSG00000196072	10	BLOC1S2	102033713	rs603424	10	102075479	A	G	0.285256	-1.9361	0.4158	3.212e-06	0.0460735	0.0499036	0.355877	-42.022	46.4014	0.365137	NA
Colon_Transverse	ENSG00000107821	10	KAZALD1	102821598	rs603424	10	102075479	A	G	0.285256	-1.9361	0.4158	3.212e-06	0.0313914	0.0340166	0.356098	-61.6761	68.1339	0.365349	NA
Whole_Blood	ENSG00000107593	10	PKD2L1	102047903	rs603424	10	102075479	A	G	0.285256	-1.9361	0.4158	3.212e-06	-0.057425	0.0622273	0.356098	33.7153	37.2454	0.365349	NA
Small_Intestine_Terminal_Ileum	ENSG00000107807	10	TLX1	102889257	rs603424	10	102075479	A	G	0.285256	-1.9361	0.4158	3.212e-06	-0.0481231	0.0521782	0.356381	40.2322	44.4699	0.365621	NA
Liver	ENSG00000095485	10	CWF19L1	101992055	rs603424	10	102075479	A	G	0.285256	-1.9361	0.4158	3.212e-06	0.0859612	0.0932765	0.356751	-22.523	24.9137	0.365976	NA
Whole_Blood	ENSG00000119906	10	FAM178A	102672326	rs603424	10	102075479	A	G	0.285256	-1.9361	0.4158	3.212e-06	0.020826	0.022607	0.356935	-92.9655	102.872	0.366152	NA
Liver	ENSG00000186862	10	PDZD7	102767440	rs603424	10	102075479	A	G	0.285256	-1.9361	0.4158	3.212e-06	-0.0893697	0.0972336	0.358031	21.6639	24.025	0.367204	NA
Brain_Substantia_nigra	ENSG00000107819	10	SFXN3	102790991	rs603424	10	102075479	A	G	0.285256	-1.9361	0.4158	3.212e-06	0.0847581	0.0923358	0.358654	-22.8427	25.3638	0.367801	NA
Brain_Spinal_cord_cervical_c-1	ENSG00000119929	10	CUTC	101462315	rs603424	10	102075479	A	G	0.285256	-1.9361	0.4158	3.212e-06	0.0595134	0.0648521	0.358787	-32.5322	36.1324	0.367929	NA
Small_Intestine_Terminal_Ileum	ENSG00000014919	10	COX15	101471601	rs603424	10	102075479	A	G	0.285256	-1.9361	0.4158	3.212e-06	-0.0534815	0.0583186	0.359113	36.2013	40.2339	0.368242	NA
Brain_Cortex	ENSG00000014919	10	COX15	101471601	rs603424	10	102075479	A	G	0.285256	-1.9361	0.4158	3.212e-06	-0.052427	0.0573033	0.360242	36.9294	41.1361	0.369325	NA
Brain_Nucleus_accumbens_basal_ganglia	ENSG00000186862	10	PDZD7	102767440	rs603424	10	102075479	A	G	0.285256	-1.9361	0.4158	3.212e-06	0.0445094	0.0486837	0.360582	-43.4987	48.4866	0.369651	NA
Artery_Coronary	ENSG00000119929	10	CUTC	101462315	rs603424	10	102075479	A	G	0.285256	-1.9361	0.4158	3.212e-06	-0.056538	0.0618964	0.361017	34.2442	38.2043	0.370069	NA
Brain_Hippocampus	ENSG00000196072	10	BLOC1S2	102033713	rs603424	10	102075479	A	G	0.285256	-1.9361	0.4158	3.212e-06	0.0459021	0.0503321	0.361777	-42.1789	47.1283	0.370798	NA
Muscle_Skeletal	ENSG00000120053	10	GOT1	101156627	rs603424	10	102075479	A	G	0.285256	-1.9361	0.4158	3.212e-06	0.0160247	0.0175749	0.361878	-120.82	135.025	0.370895	NA
Lung	ENSG00000107819	10	SFXN3	102790991	rs603424	10	102075479	A	G	0.285256	-1.9361	0.4158	3.212e-06	0.0345936	0.0380027	0.362668	-55.967	62.6463	0.371653	NA
Brain_Cerebellum	ENSG00000166135	10	HIF1AN	102288829	rs603424	10	102075479	A	G	0.285256	-1.9361	0.4158	3.212e-06	0.0539264	0.0592521	0.36276	-35.9026	40.1948	0.371741	NA
Brain_Hypothalamus	ENSG00000119946	10	CNNM1	101088856	rs603424	10	102075479	A	G	0.285256	-1.9361	0.4158	3.212e-06	-0.0334118	0.036732	0.363028	57.9466	64.909	0.371999	NA
Muscle_Skeletal	ENSG00000198018	10	ENTPD7	101419263	rs603424	10	102075479	A	G	0.285256	-1.9361	0.4158	3.212e-06	0.0464149	0.0511623	0.364296	-41.7129	46.8439	0.373216	NA
Lung	ENSG00000272572	10	RP11-179B2.2	102670860	rs603424	10	102075479	A	G	0.285256	-1.9361	0.4158	3.212e-06	-0.0556492	0.0614054	0.364799	34.7912	39.1102	0.373699	NA
Uterus	ENSG00000095485	10	CWF19L1	101992055	rs603424	10	102075479	A	G	0.285256	-1.9361	0.4158	3.212e-06	-0.101336	0.111839	0.364888	19.1057	21.4814	0.373784	NA
Thyroid	ENSG00000272572	10	RP11-179B2.2	102670860	rs603424	10	102075479	A	G	0.285256	-1.9361	0.4158	3.212e-06	0.0473609	0.0522925	0.365099	-40.8797	45.9824	0.373987	NA
Brain_Frontal_Cortex_BA9	ENSG00000075826	10	SEC31B	102246399	rs603424	10	102075479	A	G	0.285256	-1.9361	0.4158	3.212e-06	0.0504559	0.0557683	0.365602	-38.3721	43.2054	0.37447	NA
Brain_Hippocampus	ENSG00000166135	10	HIF1AN	102288829	rs603424	10	102075479	A	G	0.285256	-1.9361	0.4158	3.212e-06	0.0487686	0.0539178	0.365731	-39.6997	44.7118	0.374594	NA
Brain_Nucleus_accumbens_basal_ganglia	ENSG00000107566	10	ERLIN1	101909851	rs603424	10	102075479	A	G	0.285256	-1.9361	0.4158	3.212e-06	-0.0481444	0.0532335	0.365783	40.2144	45.2963	0.374643	NA
Liver	ENSG00000166135	10	HIF1AN	102288829	rs603424	10	102075479	A	G	0.285256	-1.9361	0.4158	3.212e-06	0.0608817	0.0674223	0.366531	-31.801	35.8736	0.375362	NA
Ovary	ENSG00000107821	10	KAZALD1	102821598	rs603424	10	102075479	A	G	0.285256	-1.9361	0.4158	3.212e-06	-0.0699488	0.0774654	0.366543	27.6788	31.2242	0.375373	NA
Skin_Sun_Exposed_Lower_leg	ENSG00000095485	10	CWF19L1	101992055	rs603424	10	102075479	A	G	0.285256	-1.9361	0.4158	3.212e-06	0.0399477	0.0442999	0.367186	-48.4659	54.7446	0.375991	NA
Breast_Mammary_Tissue	ENSG00000119929	10	CUTC	101462315	rs603424	10	102075479	A	G	0.285256	-1.9361	0.4158	3.212e-06	-0.029803	0.0330618	0.367358	64.9633	73.4047	0.376156	NA
Pituitary	ENSG00000273162	10	RP11-108L7.15	102819786	rs603424	10	102075479	A	G	0.285256	-1.9361	0.4158	3.212e-06	0.073899	0.0820257	0.367628	-26.1993	29.6197	0.376415	NA
Testis	ENSG00000273162	10	RP11-108L7.15	102819786	rs603424	10	102075479	A	G	0.285256	-1.9361	0.4158	3.212e-06	-0.0747274	0.0830172	0.368044	25.9088	29.3159	0.376815	NA
Artery_Coronary	ENSG00000107819	10	SFXN3	102790991	rs603424	10	102075479	A	G	0.285256	-1.9361	0.4158	3.212e-06	0.0534146	0.0593697	0.368283	-36.2466	41.0329	0.377044	NA
Brain_Frontal_Cortex_BA9	ENSG00000095485	10	CWF19L1	101992055	rs603424	10	102075479	A	G	0.285256	-1.9361	0.4158	3.212e-06	0.0941624	0.104698	0.368455	-20.5613	23.2844	0.377209	NA
Brain_Cerebellar_Hemisphere	ENSG00000138136	10	LBX1	102986733	rs603424	10	102075479	A	G	0.285256	-1.9361	0.4158	3.212e-06	-0.0517261	0.057553	0.368783	37.4298	42.415	0.377524	NA
Esophagus_Gastroesophageal_Junction	ENSG00000198018	10	ENTPD7	101419263	rs603424	10	102075479	A	G	0.285256	-1.9361	0.4158	3.212e-06	0.0532022	0.0592855	0.369511	-36.3914	41.2987	0.378223	NA
Brain_Cerebellum	ENSG00000107815	10	C10orf2	102747124	rs603424	10	102075479	A	G	0.285256	-1.9361	0.4158	3.212e-06	-0.0747802	0.0833534	0.369641	25.8905	29.3896	0.378348	NA
Brain_Hippocampus	ENSG00000227695	10	DNMBP-AS1	101686767	rs603424	10	102075479	A	G	0.285256	-1.9361	0.4158	3.212e-06	0.0881187	0.0984393	0.370703	-21.9715	24.9943	0.379368	NA
Skin_Sun_Exposed_Lower_leg	ENSG00000107554	10	DNMBP	101635334	rs603424	10	102075479	A	G	0.285256	-1.9361	0.4158	3.212e-06	-0.0222273	0.0248307	0.370705	87.1046	99.0887	0.37937	NA
Artery_Tibial	ENSG00000107554	10	DNMBP	101635334	rs603424	10	102075479	A	G	0.285256	-1.9361	0.4158	3.212e-06	0.0451991	0.0505431	0.371178	-42.8349	48.7748	0.379825	NA
Cells_Cultured_fibroblasts	ENSG00000107819	10	SFXN3	102790991	rs603424	10	102075479	A	G	0.285256	-1.9361	0.4158	3.212e-06	-0.0309262	0.0345846	0.371205	62.6039	71.2889	0.379851	NA
Muscle_Skeletal	ENSG00000166135	10	HIF1AN	102288829	rs603424	10	102075479	A	G	0.285256	-1.9361	0.4158	3.212e-06	-0.0224721	0.0251471	0.371523	86.1557	98.171	0.380156	NA
Heart_Atrial_Appendage	ENSG00000014919	10	COX15	101471601	rs603424	10	102075479	A	G	0.285256	-1.9361	0.4158	3.212e-06	0.0278657	0.0312383	0.372373	-69.4797	79.3052	0.380973	NA
Pancreas	ENSG00000260475	10	RP11-85A1.3	101380812	rs603424	10	102075479	A	G	0.285256	-1.9361	0.4158	3.212e-06	0.0865034	0.0973634	0.374294	-22.3818	25.6462	0.382819	NA
Uterus	ENSG00000075826	10	SEC31B	102246399	rs603424	10	102075479	A	G	0.285256	-1.9361	0.4158	3.212e-06	-0.0933907	0.105142	0.374415	20.7312	23.7606	0.382935	NA
Breast_Mammary_Tissue	ENSG00000155287	10	SLC25A28	101370282	rs603424	10	102075479	A	G	0.285256	-1.9361	0.4158	3.212e-06	-0.0365363	0.0411358	0.37444	52.9911	60.7378	0.382959	NA
Uterus	ENSG00000224934	10	RP11-441O15.3	101190948	rs603424	10	102075479	A	G	0.285256	-1.9361	0.4158	3.212e-06	0.0547511	0.0616509	0.374496	-35.3618	40.5359	0.383013	NA
Esophagus_Mucosa	ENSG00000213341	10	CHUK	101948055	rs603424	10	102075479	A	G	0.285256	-1.9361	0.4158	3.212e-06	0.0200961	0.0226495	0.374937	-96.3421	110.537	0.383437	NA
Skin_Sun_Exposed_Lower_leg	ENSG00000186862	10	PDZD7	102767440	rs603424	10	102075479	A	G	0.285256	-1.9361	0.4158	3.212e-06	-0.0460196	0.051964	0.37583	42.0712	48.3572	0.384295	NA
Nerve_Tibial	ENSG00000233690	10	EBAG9P1	101457164	rs603424	10	102075479	A	G	0.285256	-1.9361	0.4158	3.212e-06	0.0569277	0.0644156	0.376828	-34.0098	39.1703	0.385254	NA
Artery_Coronary	ENSG00000023839	10	ABCC2	101542489	rs603424	10	102075479	A	G	0.285256	-1.9361	0.4158	3.212e-06	-0.0648391	0.0733693	0.376839	29.8601	34.3916	0.385265	NA
Thyroid	ENSG00000099194	10	SCD	102106881	rs603424	10	102075479	A	G	0.285256	-1.9361	0.4158	3.212e-06	-0.0467728	0.0529386	0.37695	41.3937	47.6863	0.385372	NA
Pancreas	ENSG00000213341	10	CHUK	101948055	rs603424	10	102075479	A	G	0.285256	-1.9361	0.4158	3.212e-06	-0.0317155	0.0359381	0.377505	61.0459	70.405	0.385905	NA
Esophagus_Mucosa	ENSG00000186862	10	PDZD7	102767440	rs603424	10	102075479	A	G	0.285256	-1.9361	0.4158	3.212e-06	0.0500411	0.0567627	0.378002	-38.6902	44.6668	0.386383	NA
Skin_Not_Sun_Exposed_Suprapubic	ENSG00000119946	10	CNNM1	101088856	rs603424	10	102075479	A	G	0.285256	-1.9361	0.4158	3.212e-06	-0.0407023	0.0462221	0.378545	47.5673	54.9757	0.386905	NA
Brain_Substantia_nigra	ENSG00000023839	10	ABCC2	101542489	rs603424	10	102075479	A	G	0.285256	-1.9361	0.4158	3.212e-06	0.111902	0.12721	0.379043	-17.3017	20.0166	0.387384	NA
Prostate	ENSG00000119906	10	FAM178A	102672326	rs603424	10	102075479	A	G	0.285256	-1.9361	0.4158	3.212e-06	-0.0571851	0.0653075	0.381232	33.8567	39.3434	0.389489	NA
Liver	ENSG00000233690	10	EBAG9P1	101457164	rs603424	10	102075479	A	G	0.285256	-1.9361	0.4158	3.212e-06	-0.0972998	0.111138	0.381309	19.8983	23.1265	0.389563	NA
Brain_Substantia_nigra	ENSG00000224934	10	RP11-441O15.3	101190948	rs603424	10	102075479	A	G	0.285256	-1.9361	0.4158	3.212e-06	-0.0841086	0.0961817	0.381859	23.019	26.7834	0.390092	NA
Pancreas	ENSG00000235823	10	LINC00263	102133372	rs603424	10	102075479	A	G	0.285256	-1.9361	0.4158	3.212e-06	-0.0477448	0.0546314	0.382149	40.551	47.2102	0.390371	NA
Minor_Salivary_Gland	ENSG00000055950	10	MRPL43	102729215	rs603424	10	102075479	A	G	0.285256	-1.9361	0.4158	3.212e-06	0.0562971	0.0644899	0.382685	-34.3908	40.0819	0.390886	NA
Stomach	ENSG00000107821	10	KAZALD1	102821598	rs603424	10	102075479	A	G	0.285256	-1.9361	0.4158	3.212e-06	0.0337803	0.0387094	0.382846	-57.3145	66.821	0.391041	NA
Brain_Cortex	ENSG00000107821	10	KAZALD1	102821598	rs603424	10	102075479	A	G	0.285256	-1.9361	0.4158	3.212e-06	-0.0609934	0.0699552	0.383267	31.7428	37.0395	0.391446	NA
Spleen	ENSG00000228778	10	RP11-129J12.1	101286838	rs603424	10	102075479	A	G	0.285256	-1.9361	0.4158	3.212e-06	0.0892551	0.10244	0.383595	-21.6918	25.3282	0.391762	NA
Spleen	ENSG00000107807	10	TLX1	102889257	rs603424	10	102075479	A	G	0.285256	-1.9361	0.4158	3.212e-06	-0.0567826	0.0652073	0.383863	34.0967	39.8344	0.392019	NA
Artery_Tibial	ENSG00000119929	10	CUTC	101462315	rs603424	10	102075479	A	G	0.285256	-1.9361	0.4158	3.212e-06	-0.034472	0.0396502	0.384627	56.1644	65.7176	0.392754	NA
Muscle_Skeletal	ENSG00000119906	10	FAM178A	102672326	rs603424	10	102075479	A	G	0.285256	-1.9361	0.4158	3.212e-06	-0.0224337	0.0259024	0.386444	86.3032	101.357	0.394503	NA
Brain_Nucleus_accumbens_basal_ganglia	ENSG00000273162	10	RP11-108L7.15	102819786	rs603424	10	102075479	A	G	0.285256	-1.9361	0.4158	3.212e-06	0.0908926	0.105046	0.386893	-21.301	25.0393	0.394935	NA
Adrenal_Gland	ENSG00000107819	10	SFXN3	102790991	rs603424	10	102075479	A	G	0.285256	-1.9361	0.4158	3.212e-06	0.0681684	0.0789008	0.387601	-28.4017	33.4344	0.395616	NA
Muscle_Skeletal	ENSG00000107815	10	C10orf2	102747124	rs603424	10	102075479	A	G	0.285256	-1.9361	0.4158	3.212e-06	0.0177806	0.0206136	0.388377	-108.888	128.386	0.396363	NA
Lung	ENSG00000260475	10	RP11-85A1.3	101380812	rs603424	10	102075479	A	G	0.285256	-1.9361	0.4158	3.212e-06	-0.0663211	0.0769068	0.388491	29.1928	34.428	0.396473	NA
Testis	ENSG00000212464	10	SNORA12	101996913	rs603424	10	102075479	A	G	0.285256	-1.9361	0.4158	3.212e-06	-0.0841954	0.097642	0.38853	22.9953	27.1213	0.39651	NA
Pituitary	ENSG00000225208	10	RP11-107I14.2	103070775	rs603424	10	102075479	A	G	0.285256	-1.9361	0.4158	3.212e-06	0.0830051	0.0963396	0.388914	-23.3251	27.5317	0.39688	NA
Breast_Mammary_Tissue	ENSG00000107566	10	ERLIN1	101909851	rs603424	10	102075479	A	G	0.285256	-1.9361	0.4158	3.212e-06	-0.0283434	0.0329039	0.389018	68.3087	80.6452	0.39698	NA
Pituitary	ENSG00000075891	10	PAX2	102495360	rs603424	10	102075479	A	G	0.285256	-1.9361	0.4158	3.212e-06	0.0657219	0.076349	0.389343	-29.459	34.8023	0.397293	NA
Prostate	ENSG00000119946	10	CNNM1	101088856	rs603424	10	102075479	A	G	0.285256	-1.9361	0.4158	3.212e-06	-0.0677391	0.0786928	0.389346	28.5817	33.7661	0.397296	NA
Brain_Frontal_Cortex_BA9	ENSG00000119946	10	CNNM1	101088856	rs603424	10	102075479	A	G	0.285256	-1.9361	0.4158	3.212e-06	-0.0361145	0.0419701	0.389524	53.61	63.3573	0.397467	NA
Ovary	ENSG00000230224	10	PHBP9	102008028	rs603424	10	102075479	A	G	0.285256	-1.9361	0.4158	3.212e-06	-0.0755462	0.0879494	0.390355	25.628	30.3391	0.398267	NA
Muscle_Skeletal	ENSG00000166136	10	NDUFB8	102267203	rs603424	10	102075479	A	G	0.285256	-1.9361	0.4158	3.212e-06	0.0141732	0.0165761	0.39253	-136.603	162.434	0.400361	NA
Liver	ENSG00000229278	10	RP11-483F11.7	101411746	rs603424	10	102075479	A	G	0.285256	-1.9361	0.4158	3.212e-06	0.0794884	0.0929966	0.392692	-24.357	28.9724	0.400517	NA
Artery_Aorta	ENSG00000119906	10	FAM178A	102672326	rs603424	10	102075479	A	G	0.285256	-1.9361	0.4158	3.212e-06	0.03115	0.0365432	0.393983	-62.1541	74.1269	0.40176	NA
Heart_Atrial_Appendage	ENSG00000235823	10	LINC00263	102133372	rs603424	10	102075479	A	G	0.285256	-1.9361	0.4158	3.212e-06	-0.0381835	0.0448413	0.394478	50.7051	60.5338	0.402237	NA
Esophagus_Gastroesophageal_Junction	ENSG00000196072	10	BLOC1S2	102033713	rs603424	10	102075479	A	G	0.285256	-1.9361	0.4158	3.212e-06	-0.0425666	0.0500656	0.395205	45.484	54.3815	0.402937	NA
Colon_Sigmoid	ENSG00000196072	10	BLOC1S2	102033713	rs603424	10	102075479	A	G	0.285256	-1.9361	0.4158	3.212e-06	0.0456613	0.0537436	0.39554	-42.4013	50.7306	0.40326	NA
Brain_Cerebellum	ENSG00000107821	10	KAZALD1	102821598	rs603424	10	102075479	A	G	0.285256	-1.9361	0.4158	3.212e-06	-0.070878	0.0836816	0.396997	27.316	32.7796	0.404663	NA
Pancreas	ENSG00000119929	10	CUTC	101462315	rs603424	10	102075479	A	G	0.285256	-1.9361	0.4158	3.212e-06	-0.0525274	0.0620598	0.39733	36.8589	44.2614	0.404984	NA
Adrenal_Gland	ENSG00000107815	10	C10orf2	102747124	rs603424	10	102075479	A	G	0.285256	-1.9361	0.4158	3.212e-06	-0.0544506	0.0643421	0.397404	35.557	42.7046	0.405055	NA
Testis	ENSG00000227128	10	LBX1-AS1	102989351	rs603424	10	102075479	A	G	0.285256	-1.9361	0.4158	3.212e-06	-0.0476809	0.056402	0.397901	40.6054	48.8175	0.405534	NA
Brain_Anterior_cingulate_cortex_BA24	ENSG00000166136	10	NDUFB8	102267203	rs603424	10	102075479	A	G	0.285256	-1.9361	0.4158	3.212e-06	-0.0512669	0.0606564	0.397998	37.7651	45.4119	0.405627	NA
Colon_Sigmoid	ENSG00000166135	10	HIF1AN	102288829	rs603424	10	102075479	A	G	0.285256	-1.9361	0.4158	3.212e-06	-0.0310951	0.0368741	0.399073	62.2638	75.0366	0.406663	NA
Brain_Substantia_nigra	ENSG00000120053	10	GOT1	101156627	rs603424	10	102075479	A	G	0.285256	-1.9361	0.4158	3.212e-06	-0.0387749	0.0460114	0.399383	49.9318	60.2131	0.406962	NA
Prostate	ENSG00000236308	10	RP11-316M21.7	101949793	rs603424	10	102075479	A	G	0.285256	-1.9361	0.4158	3.212e-06	0.0757983	0.0899544	0.399435	-25.5428	30.8055	0.407012	NA
Brain_Nucleus_accumbens_basal_ganglia	ENSG00000119929	10	CUTC	101462315	rs603424	10	102075479	A	G	0.285256	-1.9361	0.4158	3.212e-06	0.0614162	0.0730752	0.400655	-31.5243	38.1148	0.408188	NA
Artery_Aorta	ENSG00000107593	10	PKD2L1	102047903	rs603424	10	102075479	A	G	0.285256	-1.9361	0.4158	3.212e-06	0.0579331	0.0690359	0.401372	-33.4196	40.466	0.408879	NA
Pancreas	ENSG00000107554	10	DNMBP	101635334	rs603424	10	102075479	A	G	0.285256	-1.9361	0.4158	3.212e-06	-0.0385843	0.0460125	0.401716	50.1784	60.8014	0.40921	NA
Brain_Anterior_cingulate_cortex_BA24	ENSG00000095539	10	SEMA4G	102729275	rs603424	10	102075479	A	G	0.285256	-1.9361	0.4158	3.212e-06	0.0712102	0.0850539	0.40246	-27.1885	32.9949	0.409927	NA
Brain_Hippocampus	ENSG00000213341	10	CHUK	101948055	rs603424	10	102075479	A	G	0.285256	-1.9361	0.4158	3.212e-06	-0.0558207	0.0667439	0.402963	34.6843	42.1351	0.410412	NA
Cells_Cultured_fibroblasts	ENSG00000166136	10	NDUFB8	102267203	rs603424	10	102075479	A	G	0.285256	-1.9361	0.4158	3.212e-06	0.0155832	0.018634	0.402999	-124.243	150.944	0.410447	NA
Adipose_Visceral_Omentum	ENSG00000233690	10	EBAG9P1	101457164	rs603424	10	102075479	A	G	0.285256	-1.9361	0.4158	3.212e-06	-0.0619295	0.0740935	0.403251	31.263	38.0014	0.41069	NA
Skin_Not_Sun_Exposed_Suprapubic	ENSG00000166135	10	HIF1AN	102288829	rs603424	10	102075479	A	G	0.285256	-1.9361	0.4158	3.212e-06	0.0170198	0.0203672	0.403354	-113.756	138.304	0.410789	NA
Brain_Cerebellar_Hemisphere	ENSG00000272572	10	RP11-179B2.2	102670860	rs603424	10	102075479	A	G	0.285256	-1.9361	0.4158	3.212e-06	-0.0791701	0.0947696	0.403495	24.4549	29.7409	0.410925	NA
Breast_Mammary_Tissue	ENSG00000273162	10	RP11-108L7.15	102819786	rs603424	10	102075479	A	G	0.285256	-1.9361	0.4158	3.212e-06	-0.0612922	0.0733995	0.40369	31.588	38.4312	0.411113	NA
Brain_Hippocampus	ENSG00000119946	10	CNNM1	101088856	rs603424	10	102075479	A	G	0.285256	-1.9361	0.4158	3.212e-06	0.0305414	0.0366459	0.404608	-63.3926	77.2721	0.411998	NA
Nerve_Tibial	ENSG00000236308	10	RP11-316M21.7	101949793	rs603424	10	102075479	A	G	0.285256	-1.9361	0.4158	3.212e-06	0.0464269	0.0557154	0.404683	-41.7021	50.8404	0.41207	NA
Brain_Cerebellar_Hemisphere	ENSG00000023839	10	ABCC2	101542489	rs603424	10	102075479	A	G	0.285256	-1.9361	0.4158	3.212e-06	-0.0653357	0.0785012	0.405246	29.6331	36.1687	0.412613	NA
Nerve_Tibial	ENSG00000075290	10	WNT8B	102222798	rs603424	10	102075479	A	G	0.285256	-1.9361	0.4158	3.212e-06	0.0593167	0.0713585	0.405833	-32.64	39.8871	0.413179	NA
Brain_Nucleus_accumbens_basal_ganglia	ENSG00000099194	10	SCD	102106881	rs603424	10	102075479	A	G	0.285256	-1.9361	0.4158	3.212e-06	0.0393673	0.0474261	0.406495	-49.1804	60.1821	0.413818	NA
Brain_Cerebellum	ENSG00000095539	10	SEMA4G	102729275	rs603424	10	102075479	A	G	0.285256	-1.9361	0.4158	3.212e-06	0.0452171	0.0545228	0.406921	-42.8179	52.4423	0.414228	NA
Adipose_Visceral_Omentum	ENSG00000227695	10	DNMBP-AS1	101686767	rs603424	10	102075479	A	G	0.285256	-1.9361	0.4158	3.212e-06	0.0546224	0.0658757	0.407006	-35.4452	43.4201	0.41431	NA
Kidney_Cortex	ENSG00000166135	10	HIF1AN	102288829	rs603424	10	102075479	A	G	0.285256	-1.9361	0.4158	3.212e-06	-0.0995573	0.12013	0.407249	19.4471	23.8345	0.414545	NA
Whole_Blood	ENSG00000075826	10	SEC31B	102246399	rs603424	10	102075479	A	G	0.285256	-1.9361	0.4158	3.212e-06	-0.0257158	0.0310412	0.407421	75.2883	92.3068	0.414711	NA
Lung	ENSG00000014919	10	COX15	101471601	rs603424	10	102075479	A	G	0.285256	-1.9361	0.4158	3.212e-06	0.0222284	0.0268516	0.40777	-87.1003	106.866	0.415047	NA
Heart_Left_Ventricle	ENSG00000107566	10	ERLIN1	101909851	rs603424	10	102075479	A	G	0.285256	-1.9361	0.4158	3.212e-06	-0.0263543	0.0318431	0.40788	73.4643	90.1559	0.415153	NA
Brain_Cerebellum	ENSG00000055950	10	MRPL43	102729215	rs603424	10	102075479	A	G	0.285256	-1.9361	0.4158	3.212e-06	-0.0475648	0.0576071	0.408988	40.7045	50.0674	0.416222	NA
Brain_Putamen_basal_ganglia	ENSG00000107815	10	C10orf2	102747124	rs603424	10	102075479	A	G	0.285256	-1.9361	0.4158	3.212e-06	-0.0781602	0.0946716	0.409035	24.7709	30.4718	0.416267	NA
Esophagus_Gastroesophageal_Junction	ENSG00000119919	10	NKX2-3	101292690	rs603424	10	102075479	A	G	0.285256	-1.9361	0.4158	3.212e-06	0.0603261	0.0730887	0.409155	-32.0939	39.4899	0.416383	NA
Skin_Sun_Exposed_Lower_leg	ENSG00000107821	10	KAZALD1	102821598	rs603424	10	102075479	A	G	0.285256	-1.9361	0.4158	3.212e-06	0.0289886	0.0351254	0.409208	-66.7883	82.1886	0.416434	NA
Uterus	ENSG00000235823	10	LINC00263	102133372	rs603424	10	102075479	A	G	0.285256	-1.9361	0.4158	3.212e-06	0.0763268	0.092624	0.409911	-25.3659	31.2603	0.417112	NA
Esophagus_Mucosa	ENSG00000198018	10	ENTPD7	101419263	rs603424	10	102075479	A	G	0.285256	-1.9361	0.4158	3.212e-06	-0.0268575	0.0325965	0.409975	72.0879	88.8511	0.417174	NA
Colon_Transverse	ENSG00000273476	10	RP11-108L7.14	102727445	rs603424	10	102075479	A	G	0.285256	-1.9361	0.4158	3.212e-06	-0.0697572	0.0846786	0.41006	27.7548	34.2149	0.417256	NA
Pituitary	ENSG00000107819	10	SFXN3	102790991	rs603424	10	102075479	A	G	0.285256	-1.9361	0.4158	3.212e-06	0.0524968	0.0637463	0.410208	-36.8803	45.4784	0.417399	NA
Skin_Not_Sun_Exposed_Suprapubic	ENSG00000235823	10	LINC00263	102133372	rs603424	10	102075479	A	G	0.285256	-1.9361	0.4158	3.212e-06	-0.0331606	0.0403682	0.411388	58.3856	72.1735	0.418537	NA
Spleen	ENSG00000236311	10	TLX1NB	102849078	rs603424	10	102075479	A	G	0.285256	-1.9361	0.4158	3.212e-06	-0.0497862	0.0607882	0.41278	38.8883	48.2109	0.41988	NA
Pancreas	ENSG00000095485	10	CWF19L1	101992055	rs603424	10	102075479	A	G	0.285256	-1.9361	0.4158	3.212e-06	0.0552498	0.0674652	0.412822	-35.0427	43.4472	0.419921	NA
Adrenal_Gland	ENSG00000155287	10	SLC25A28	101370282	rs603424	10	102075479	A	G	0.285256	-1.9361	0.4158	3.212e-06	-0.0490109	0.0598916	0.413171	39.5035	49.0133	0.420258	NA
Colon_Sigmoid	ENSG00000230224	10	PHBP9	102008028	rs603424	10	102075479	A	G	0.285256	-1.9361	0.4158	3.212e-06	-0.0526218	0.064305	0.413177	36.7927	45.6506	0.420264	NA
Heart_Left_Ventricle	ENSG00000014919	10	COX15	101471601	rs603424	10	102075479	A	G	0.285256	-1.9361	0.4158	3.212e-06	0.0220541	0.0269828	0.413734	-87.7887	109.05	0.420801	NA
Pancreas	ENSG00000272572	10	RP11-179B2.2	102670860	rs603424	10	102075479	A	G	0.285256	-1.9361	0.4158	3.212e-06	-0.0823083	0.100749	0.413951	23.5225	29.2326	0.421011	NA
Artery_Coronary	ENSG00000107593	10	PKD2L1	102047903	rs603424	10	102075479	A	G	0.285256	-1.9361	0.4158	3.212e-06	-0.0674123	0.0825738	0.414278	28.7203	35.7163	0.421326	NA
Lung	ENSG00000055950	10	MRPL43	102729215	rs603424	10	102075479	A	G	0.285256	-1.9361	0.4158	3.212e-06	-0.0220432	0.0270134	0.414495	87.8321	109.277	0.421536	NA
Esophagus_Mucosa	ENSG00000107821	10	KAZALD1	102821598	rs603424	10	102075479	A	G	0.285256	-1.9361	0.4158	3.212e-06	0.0359356	0.0441609	0.415792	-53.8769	67.2122	0.422788	NA
Liver	ENSG00000213341	10	CHUK	101948055	rs603424	10	102075479	A	G	0.285256	-1.9361	0.4158	3.212e-06	-0.0258877	0.0318277	0.416006	74.7884	93.3411	0.422994	NA
Kidney_Cortex	ENSG00000166136	10	NDUFB8	102267203	rs603424	10	102075479	A	G	0.285256	-1.9361	0.4158	3.212e-06	0.0723052	0.0889067	0.416063	-26.7768	33.4232	0.423049	NA
Kidney_Cortex	ENSG00000230224	10	PHBP9	102008028	rs603424	10	102075479	A	G	0.285256	-1.9361	0.4158	3.212e-06	-0.123767	0.152452	0.416883	15.6431	19.5594	0.423841	NA
Colon_Sigmoid	ENSG00000120053	10	GOT1	101156627	rs603424	10	102075479	A	G	0.285256	-1.9361	0.4158	3.212e-06	-0.0290451	0.0358049	0.417248	66.6584	83.4098	0.424193	NA
Ovary	ENSG00000099194	10	SCD	102106881	rs603424	10	102075479	A	G	0.285256	-1.9361	0.4158	3.212e-06	0.06803	0.0841486	0.418831	-28.4595	35.7292	0.425722	NA
Minor_Salivary_Gland	ENSG00000233690	10	EBAG9P1	101457164	rs603424	10	102075479	A	G	0.285256	-1.9361	0.4158	3.212e-06	-0.125034	0.154746	0.419093	15.4846	19.4506	0.425974	NA
Esophagus_Mucosa	ENSG00000119929	10	CUTC	101462315	rs603424	10	102075479	A	G	0.285256	-1.9361	0.4158	3.212e-06	0.0349107	0.0432405	0.419458	-55.4586	69.7161	0.426327	NA
Skin_Not_Sun_Exposed_Suprapubic	ENSG00000107554	10	DNMBP	101635334	rs603424	10	102075479	A	G	0.285256	-1.9361	0.4158	3.212e-06	-0.0253131	0.0314169	0.420407	76.4861	96.3401	0.427243	NA
Brain_Cortex	ENSG00000229278	10	RP11-483F11.7	101411746	rs603424	10	102075479	A	G	0.285256	-1.9361	0.4158	3.212e-06	-0.0939736	0.116817	0.421136	20.6026	25.9901	0.427948	NA
Brain_Anterior_cingulate_cortex_BA24	ENSG00000055950	10	MRPL43	102729215	rs603424	10	102075479	A	G	0.285256	-1.9361	0.4158	3.212e-06	-0.0537711	0.0669082	0.421596	36.0063	45.4656	0.428392	NA
Prostate	ENSG00000166136	10	NDUFB8	102267203	rs603424	10	102075479	A	G	0.285256	-1.9361	0.4158	3.212e-06	0.035754	0.0445174	0.42189	-54.1506	68.4186	0.428676	NA
Breast_Mammary_Tissue	ENSG00000213341	10	CHUK	101948055	rs603424	10	102075479	A	G	0.285256	-1.9361	0.4158	3.212e-06	-0.0231933	0.0289092	0.42239	83.4767	105.582	0.429159	NA
Artery_Tibial	ENSG00000120053	10	GOT1	101156627	rs603424	10	102075479	A	G	0.285256	-1.9361	0.4158	3.212e-06	-0.0272852	0.0340829	0.42339	70.9579	89.9365	0.430125	NA
Brain_Nucleus_accumbens_basal_ganglia	ENSG00000055950	10	MRPL43	102729215	rs603424	10	102075479	A	G	0.285256	-1.9361	0.4158	3.212e-06	0.0404655	0.0505788	0.423683	-47.8457	60.6799	0.430408	NA
Ovary	ENSG00000107816	10	LZTS2	102756375	rs603424	10	102075479	A	G	0.285256	-1.9361	0.4158	3.212e-06	0.0546404	0.0683982	0.424373	-35.4335	45.0032	0.431075	NA
Heart_Atrial_Appendage	ENSG00000055950	10	MRPL43	102729215	rs603424	10	102075479	A	G	0.285256	-1.9361	0.4158	3.212e-06	-0.0356734	0.0447843	0.425706	54.2729	69.1238	0.432363	NA
Thyroid	ENSG00000023839	10	ABCC2	101542489	rs603424	10	102075479	A	G	0.285256	-1.9361	0.4158	3.212e-06	-0.0330553	0.0415069	0.425811	58.5715	74.6151	0.432464	NA
Thyroid	ENSG00000119906	10	FAM178A	102672326	rs603424	10	102075479	A	G	0.285256	-1.9361	0.4158	3.212e-06	0.0254731	0.0320084	0.426134	-76.0057	96.8904	0.432776	NA
Liver	ENSG00000099194	10	SCD	102106881	rs603424	10	102075479	A	G	0.285256	-1.9361	0.4158	3.212e-06	-0.0649975	0.0816903	0.426231	29.7873	37.98	0.43287	NA
Uterus	ENSG00000107816	10	LZTS2	102756375	rs603424	10	102075479	A	G	0.285256	-1.9361	0.4158	3.212e-06	-0.0818105	0.102846	0.426344	23.6657	30.1818	0.432979	NA
Stomach	ENSG00000119906	10	FAM178A	102672326	rs603424	10	102075479	A	G	0.285256	-1.9361	0.4158	3.212e-06	-0.0398597	0.0501224	0.42647	48.5729	61.9634	0.433101	NA
Muscle_Skeletal	ENSG00000227128	10	LBX1-AS1	102989351	rs603424	10	102075479	A	G	0.285256	-1.9361	0.4158	3.212e-06	-0.0224138	0.0282153	0.426972	86.3798	110.309	0.433586	NA
Skin_Sun_Exposed_Lower_leg	ENSG00000023839	10	ABCC2	101542489	rs603424	10	102075479	A	G	0.285256	-1.9361	0.4158	3.212e-06	-0.035455	0.0446647	0.42731	54.6072	69.7844	0.433913	NA
Esophagus_Muscularis	ENSG00000119946	10	CNNM1	101088856	rs603424	10	102075479	A	G	0.285256	-1.9361	0.4158	3.212e-06	0.0348954	0.0439749	0.427469	-55.483	70.9272	0.434067	NA
Esophagus_Mucosa	ENSG00000224934	10	RP11-441O15.3	101190948	rs603424	10	102075479	A	G	0.285256	-1.9361	0.4158	3.212e-06	0.0231731	0.0292348	0.427979	-83.5495	106.921	0.434559	NA
Muscle_Skeletal	ENSG00000075826	10	SEC31B	102246399	rs603424	10	102075479	A	G	0.285256	-1.9361	0.4158	3.212e-06	0.0222069	0.0281187	0.42967	-87.1846	111.971	0.436194	NA
Brain_Frontal_Cortex_BA9	ENSG00000272572	10	RP11-179B2.2	102670860	rs603424	10	102075479	A	G	0.285256	-1.9361	0.4158	3.212e-06	-0.0908391	0.115093	0.429958	21.3135	27.3895	0.436472	NA
Brain_Substantia_nigra	ENSG00000107821	10	KAZALD1	102821598	rs603424	10	102075479	A	G	0.285256	-1.9361	0.4158	3.212e-06	0.0857024	0.108611	0.430068	-22.591	29.0379	0.436579	NA
Skin_Not_Sun_Exposed_Suprapubic	ENSG00000119929	10	CUTC	101462315	rs603424	10	102075479	A	G	0.285256	-1.9361	0.4158	3.212e-06	-0.0311177	0.0395285	0.431152	62.2186	80.1573	0.437627	NA
Brain_Substantia_nigra	ENSG00000119946	10	CNNM1	101088856	rs603424	10	102075479	A	G	0.285256	-1.9361	0.4158	3.212e-06	-0.0384648	0.0488768	0.431297	50.3343	64.8664	0.437767	NA
Pituitary	ENSG00000273030	10	RP11-285F16.1	102172691	rs603424	10	102075479	A	G	0.285256	-1.9361	0.4158	3.212e-06	-0.0656768	0.0835511	0.431828	29.4792	38.0328	0.438281	NA
Stomach	ENSG00000272572	10	RP11-179B2.2	102670860	rs603424	10	102075479	A	G	0.285256	-1.9361	0.4158	3.212e-06	-0.0691468	0.0883212	0.433685	27.9999	36.2662	0.440076	NA
Liver	ENSG00000224934	10	RP11-441O15.3	101190948	rs603424	10	102075479	A	G	0.285256	-1.9361	0.4158	3.212e-06	0.0524833	0.0670563	0.433818	-36.8898	47.7942	0.440205	NA
Vagina	ENSG00000014919	10	COX15	101471601	rs603424	10	102075479	A	G	0.285256	-1.9361	0.4158	3.212e-06	0.0944266	0.121056	0.435376	-20.5038	26.6523	0.441712	NA
Pituitary	ENSG00000272572	10	RP11-179B2.2	102670860	rs603424	10	102075479	A	G	0.285256	-1.9361	0.4158	3.212e-06	0.0539957	0.0692612	0.435629	-35.8566	46.634	0.441957	NA
Lung	ENSG00000227695	10	DNMBP-AS1	101686767	rs603424	10	102075479	A	G	0.285256	-1.9361	0.4158	3.212e-06	-0.0418128	0.0536922	0.436127	46.304	60.2852	0.442439	NA
Brain_Nucleus_accumbens_basal_ganglia	ENSG00000014919	10	COX15	101471601	rs603424	10	102075479	A	G	0.285256	-1.9361	0.4158	3.212e-06	0.0541996	0.0696023	0.436154	-35.7217	46.5103	0.442465	NA
Brain_Putamen_basal_ganglia	ENSG00000230224	10	PHBP9	102008028	rs603424	10	102075479	A	G	0.285256	-1.9361	0.4158	3.212e-06	-0.0722951	0.0929492	0.436692	26.7805	34.9085	0.442985	NA
Brain_Spinal_cord_cervical_c-1	ENSG00000119906	10	FAM178A	102672326	rs603424	10	102075479	A	G	0.285256	-1.9361	0.4158	3.212e-06	-0.0464038	0.059699	0.436984	41.7229	54.4197	0.443268	NA
Ovary	ENSG00000107554	10	DNMBP	101635334	rs603424	10	102075479	A	G	0.285256	-1.9361	0.4158	3.212e-06	0.101427	0.13064	0.437522	-19.0886	24.926	0.443788	NA
Prostate	ENSG00000107816	10	LZTS2	102756375	rs603424	10	102075479	A	G	0.285256	-1.9361	0.4158	3.212e-06	-0.0357158	0.0460419	0.437912	54.2085	70.8443	0.444165	NA
Prostate	ENSG00000099194	10	SCD	102106881	rs603424	10	102075479	A	G	0.285256	-1.9361	0.4158	3.212e-06	0.0539094	0.0695522	0.438285	-35.914	46.9726	0.444526	NA
Brain_Cortex	ENSG00000119929	10	CUTC	101462315	rs603424	10	102075479	A	G	0.285256	-1.9361	0.4158	3.212e-06	-0.0695035	0.0896943	0.438403	27.8562	36.4428	0.444641	NA
Artery_Tibial	ENSG00000236308	10	RP11-316M21.7	101949793	rs603424	10	102075479	A	G	0.285256	-1.9361	0.4158	3.212e-06	-0.041343	0.0534279	0.439044	46.8302	61.3491	0.445261	NA
Lung	ENSG00000107816	10	LZTS2	102756375	rs603424	10	102075479	A	G	0.285256	-1.9361	0.4158	3.212e-06	-0.0181224	0.023453	0.439694	106.835	140.151	0.44589	NA
Colon_Transverse	ENSG00000095539	10	SEMA4G	102729275	rs603424	10	102075479	A	G	0.285256	-1.9361	0.4158	3.212e-06	-0.0218627	0.028325	0.440202	88.5572	116.299	0.446381	NA
Artery_Coronary	ENSG00000107815	10	C10orf2	102747124	rs603424	10	102075479	A	G	0.285256	-1.9361	0.4158	3.212e-06	0.0334542	0.0433899	0.440699	-57.8732	76.0832	0.446863	NA
Stomach	ENSG00000236308	10	RP11-316M21.7	101949793	rs603424	10	102075479	A	G	0.285256	-1.9361	0.4158	3.212e-06	-0.0654267	0.0850109	0.441521	29.5919	38.9713	0.447658	NA
Testis	ENSG00000014919	10	COX15	101471601	rs603424	10	102075479	A	G	0.285256	-1.9361	0.4158	3.212e-06	-0.0189749	0.0247046	0.442444	102.035	134.64	0.448552	NA
Minor_Salivary_Gland	ENSG00000235823	10	LINC00263	102133372	rs603424	10	102075479	A	G	0.285256	-1.9361	0.4158	3.212e-06	-0.0567271	0.0739269	0.442879	34.1301	45.0783	0.448973	NA
Heart_Left_Ventricle	ENSG00000107815	10	C10orf2	102747124	rs603424	10	102075479	A	G	0.285256	-1.9361	0.4158	3.212e-06	-0.0243349	0.0317295	0.443112	79.5606	105.134	0.449198	NA
Brain_Anterior_cingulate_cortex_BA24	ENSG00000075290	10	WNT8B	102222798	rs603424	10	102075479	A	G	0.285256	-1.9361	0.4158	3.212e-06	-0.104977	0.136955	0.443376	18.4431	24.3851	0.449454	NA
Vagina	ENSG00000095485	10	CWF19L1	101992055	rs603424	10	102075479	A	G	0.285256	-1.9361	0.4158	3.212e-06	0.0742451	0.0968738	0.443432	-26.0771	34.4828	0.449508	NA
Small_Intestine_Terminal_Ileum	ENSG00000260475	10	RP11-85A1.3	101380812	rs603424	10	102075479	A	G	0.285256	-1.9361	0.4158	3.212e-06	-0.116672	0.152312	0.443672	16.5944	21.9547	0.44974	NA
Brain_Amygdala	ENSG00000095539	10	SEMA4G	102729275	rs603424	10	102075479	A	G	0.285256	-1.9361	0.4158	3.212e-06	0.0630382	0.0824616	0.444596	-30.7131	40.7143	0.450635	NA
Brain_Cortex	ENSG00000225208	10	RP11-107I14.2	103070775	rs603424	10	102075479	A	G	0.285256	-1.9361	0.4158	3.212e-06	0.0762356	0.0998951	0.44537	-25.3963	33.7219	0.451385	NA
Minor_Salivary_Gland	ENSG00000119946	10	CNNM1	101088856	rs603424	10	102075479	A	G	0.285256	-1.9361	0.4158	3.212e-06	0.100782	0.132289	0.446159	-19.2108	25.5518	0.452149	NA
Brain_Cortex	ENSG00000119946	10	CNNM1	101088856	rs603424	10	102075479	A	G	0.285256	-1.9361	0.4158	3.212e-06	-0.0293775	0.0385839	0.446422	65.9042	87.7069	0.452403	NA
Pituitary	ENSG00000229278	10	RP11-483F11.7	101411746	rs603424	10	102075479	A	G	0.285256	-1.9361	0.4158	3.212e-06	0.085118	0.111793	0.446425	-22.7461	30.2712	0.452406	NA
Vagina	ENSG00000107816	10	LZTS2	102756375	rs603424	10	102075479	A	G	0.285256	-1.9361	0.4158	3.212e-06	-0.0411773	0.0541241	0.44678	47.0186	62.6215	0.45275	NA
Colon_Transverse	ENSG00000023839	10	ABCC2	101542489	rs603424	10	102075479	A	G	0.285256	-1.9361	0.4158	3.212e-06	-0.0416483	0.0547837	0.447116	46.4869	61.958	0.453076	NA
Esophagus_Muscularis	ENSG00000166135	10	HIF1AN	102288829	rs603424	10	102075479	A	G	0.285256	-1.9361	0.4158	3.212e-06	0.0221766	0.0291873	0.447373	-87.3037	116.423	0.453325	NA
Liver	ENSG00000107815	10	C10orf2	102747124	rs603424	10	102075479	A	G	0.285256	-1.9361	0.4158	3.212e-06	-0.0337657	0.0444649	0.447626	57.3393	76.5057	0.45357	NA
Spleen	ENSG00000023839	10	ABCC2	101542489	rs603424	10	102075479	A	G	0.285256	-1.9361	0.4158	3.212e-06	-0.0529125	0.0699132	0.449151	36.5906	48.9816	0.455047	NA
Brain_Hippocampus	ENSG00000107566	10	ERLIN1	101909851	rs603424	10	102075479	A	G	0.285256	-1.9361	0.4158	3.212e-06	0.0549391	0.0727869	0.450373	-35.2408	47.2988	0.456231	NA
Heart_Atrial_Appendage	ENSG00000107819	10	SFXN3	102790991	rs603424	10	102075479	A	G	0.285256	-1.9361	0.4158	3.212e-06	0.0271071	0.0359237	0.450504	-71.4241	95.8896	0.456358	NA
Lung	ENSG00000138136	10	LBX1	102986733	rs603424	10	102075479	A	G	0.285256	-1.9361	0.4158	3.212e-06	0.0432949	0.0573852	0.450572	-44.7189	60.0456	0.456423	NA
Uterus	ENSG00000260475	10	RP11-85A1.3	101380812	rs603424	10	102075479	A	G	0.285256	-1.9361	0.4158	3.212e-06	0.0949552	0.126654	0.453421	-20.3896	27.5464	0.459184	NA
Ovary	ENSG00000260475	10	RP11-85A1.3	101380812	rs603424	10	102075479	A	G	0.285256	-1.9361	0.4158	3.212e-06	0.073529	0.0980945	0.453512	-26.3311	35.5804	0.459272	NA
Uterus	ENSG00000107554	10	DNMBP	101635334	rs603424	10	102075479	A	G	0.285256	-1.9361	0.4158	3.212e-06	-0.111101	0.148377	0.453992	17.4265	23.5723	0.459738	NA
Minor_Salivary_Gland	ENSG00000023839	10	ABCC2	101542489	rs603424	10	102075479	A	G	0.285256	-1.9361	0.4158	3.212e-06	-0.0954748	0.127631	0.454429	20.2786	27.4562	0.460161	NA
Small_Intestine_Terminal_Ileum	ENSG00000257582	10	RP11-129J12.2	101286107	rs603424	10	102075479	A	G	0.285256	-1.9361	0.4158	3.212e-06	-0.0863806	0.115646	0.455099	22.4136	30.3908	0.460811	NA
Spleen	ENSG00000257582	10	RP11-129J12.2	101286107	rs603424	10	102075479	A	G	0.285256	-1.9361	0.4158	3.212e-06	0.0727388	0.0974053	0.455206	-26.6172	36.0988	0.460915	NA
Colon_Sigmoid	ENSG00000260475	10	RP11-85A1.3	101380812	rs603424	10	102075479	A	G	0.285256	-1.9361	0.4158	3.212e-06	-0.0707141	0.0947041	0.455254	27.3793	37.1362	0.460961	NA
Esophagus_Gastroesophageal_Junction	ENSG00000233690	10	EBAG9P1	101457164	rs603424	10	102075479	A	G	0.285256	-1.9361	0.4158	3.212e-06	0.0676791	0.0906596	0.455354	-28.6071	38.81	0.461058	NA
Artery_Tibial	ENSG00000233690	10	EBAG9P1	101457164	rs603424	10	102075479	A	G	0.285256	-1.9361	0.4158	3.212e-06	0.0444378	0.0595963	0.455881	-43.5688	59.1753	0.461569	NA
Breast_Mammary_Tissue	ENSG00000198018	10	ENTPD7	101419263	rs603424	10	102075479	A	G	0.285256	-1.9361	0.4158	3.212e-06	-0.0389129	0.052357	0.457347	49.7547	67.792	0.46299	NA
Nerve_Tibial	ENSG00000166136	10	NDUFB8	102267203	rs603424	10	102075479	A	G	0.285256	-1.9361	0.4158	3.212e-06	-0.0194685	0.0262659	0.458567	99.4478	135.859	0.464173	NA
Brain_Substantia_nigra	ENSG00000230224	10	PHBP9	102008028	rs603424	10	102075479	A	G	0.285256	-1.9361	0.4158	3.212e-06	0.101599	0.137183	0.458931	-19.0563	26.054	0.464526	NA
Brain_Anterior_cingulate_cortex_BA24	ENSG00000075826	10	SEC31B	102246399	rs603424	10	102075479	A	G	0.285256	-1.9361	0.4158	3.212e-06	0.052767	0.0714649	0.460294	-36.6915	50.3139	0.465848	NA
Nerve_Tibial	ENSG00000107815	10	C10orf2	102747124	rs603424	10	102075479	A	G	0.285256	-1.9361	0.4158	3.212e-06	-0.0202042	0.0274205	0.461227	95.8266	131.671	0.466753	NA
Prostate	ENSG00000235823	10	LINC00263	102133372	rs603424	10	102075479	A	G	0.285256	-1.9361	0.4158	3.212e-06	0.0413834	0.0562473	0.461889	-46.7845	64.3772	0.467395	NA
Artery_Aorta	ENSG00000230224	10	PHBP9	102008028	rs603424	10	102075479	A	G	0.285256	-1.9361	0.4158	3.212e-06	0.0334	0.0453967	0.461891	-57.9671	79.7653	0.467397	NA
Brain_Hypothalamus	ENSG00000236308	10	RP11-316M21.7	101949793	rs603424	10	102075479	A	G	0.285256	-1.9361	0.4158	3.212e-06	-0.078529	0.106829	0.462284	24.6546	33.9549	0.467778	NA
Stomach	ENSG00000119929	10	CUTC	101462315	rs603424	10	102075479	A	G	0.285256	-1.9361	0.4158	3.212e-06	0.0277549	0.0377762	0.462511	-69.7571	96.1186	0.467998	NA
Colon_Sigmoid	ENSG00000119929	10	CUTC	101462315	rs603424	10	102075479	A	G	0.285256	-1.9361	0.4158	3.212e-06	-0.0329038	0.0448884	0.46355	58.8412	81.2616	0.469006	NA
Brain_Cerebellum	ENSG00000227695	10	DNMBP-AS1	101686767	rs603424	10	102075479	A	G	0.285256	-1.9361	0.4158	3.212e-06	0.0622908	0.0851362	0.464376	-31.0816	43.0022	0.469808	NA
Brain_Frontal_Cortex_BA9	ENSG00000273162	10	RP11-108L7.15	102819786	rs603424	10	102075479	A	G	0.285256	-1.9361	0.4158	3.212e-06	0.0925237	0.126463	0.464398	-20.9254	28.9523	0.469829	NA
Brain_Anterior_cingulate_cortex_BA24	ENSG00000272572	10	RP11-179B2.2	102670860	rs603424	10	102075479	A	G	0.285256	-1.9361	0.4158	3.212e-06	0.0835978	0.114428	0.465043	-23.1597	32.0888	0.470455	NA
Cells_Cultured_fibroblasts	ENSG00000075290	10	WNT8B	102222798	rs603424	10	102075479	A	G	0.285256	-1.9361	0.4158	3.212e-06	-0.0404109	0.0553479	0.465314	47.9103	66.4212	0.470718	NA
Prostate	ENSG00000272572	10	RP11-179B2.2	102670860	rs603424	10	102075479	A	G	0.285256	-1.9361	0.4158	3.212e-06	0.0685768	0.0939338	0.465357	-28.2326	39.1443	0.47076	NA
Ovary	ENSG00000273162	10	RP11-108L7.15	102819786	rs603424	10	102075479	A	G	0.285256	-1.9361	0.4158	3.212e-06	0.09096	0.12482	0.466167	-21.2852	29.5641	0.471546	NA
Adipose_Subcutaneous	ENSG00000236308	10	RP11-316M21.7	101949793	rs603424	10	102075479	A	G	0.285256	-1.9361	0.4158	3.212e-06	0.0411292	0.056526	0.466849	-47.0736	65.4808	0.472208	NA
Artery_Aorta	ENSG00000213341	10	CHUK	101948055	rs603424	10	102075479	A	G	0.285256	-1.9361	0.4158	3.212e-06	0.0160068	0.0220205	0.467284	-120.955	168.412	0.47263	NA
Skin_Not_Sun_Exposed_Suprapubic	ENSG00000155287	10	SLC25A28	101370282	rs603424	10	102075479	A	G	0.285256	-1.9361	0.4158	3.212e-06	-0.0195533	0.0269693	0.46844	99.0165	138.216	0.473752	NA
Brain_Anterior_cingulate_cortex_BA24	ENSG00000273162	10	RP11-108L7.15	102819786	rs603424	10	102075479	A	G	0.285256	-1.9361	0.4158	3.212e-06	-0.0975245	0.134601	0.46873	19.8524	27.7295	0.474034	NA
Lung	ENSG00000230224	10	PHBP9	102008028	rs603424	10	102075479	A	G	0.285256	-1.9361	0.4158	3.212e-06	0.0261683	0.036248	0.470341	-73.9865	103.71	0.475598	NA
Artery_Coronary	ENSG00000155287	10	SLC25A28	101370282	rs603424	10	102075479	A	G	0.285256	-1.9361	0.4158	3.212e-06	-0.0471643	0.0654293	0.471006	41.0501	57.6257	0.476243	NA
Artery_Aorta	ENSG00000120053	10	GOT1	101156627	rs603424	10	102075479	A	G	0.285256	-1.9361	0.4158	3.212e-06	-0.0277164	0.0384501	0.471007	69.8539	98.0605	0.476244	NA
Stomach	ENSG00000107554	10	DNMBP	101635334	rs603424	10	102075479	A	G	0.285256	-1.9361	0.4158	3.212e-06	0.0356107	0.0494274	0.471239	-54.3685	76.3611	0.47647	NA
Lung	ENSG00000075290	10	WNT8B	102222798	rs603424	10	102075479	A	G	0.285256	-1.9361	0.4158	3.212e-06	0.0470822	0.0655459	0.472567	-41.1217	57.9251	0.477759	NA
Colon_Transverse	ENSG00000107816	10	LZTS2	102756375	rs603424	10	102075479	A	G	0.285256	-1.9361	0.4158	3.212e-06	-0.0166055	0.0231248	0.472706	116.594	164.288	0.477894	NA
Cells_Cultured_fibroblasts	ENSG00000095539	10	SEMA4G	102729275	rs603424	10	102075479	A	G	0.285256	-1.9361	0.4158	3.212e-06	0.0197566	0.0275308	0.472993	-97.9976	138.172	0.478173	NA
Brain_Putamen_basal_ganglia	ENSG00000229278	10	RP11-483F11.7	101411746	rs603424	10	102075479	A	G	0.285256	-1.9361	0.4158	3.212e-06	0.0941112	0.131217	0.47324	-20.5725	29.022	0.478413	NA
Pituitary	ENSG00000075826	10	SEC31B	102246399	rs603424	10	102075479	A	G	0.285256	-1.9361	0.4158	3.212e-06	0.0454352	0.0633781	0.473441	-42.6123	60.1408	0.478608	NA
Skin_Not_Sun_Exposed_Suprapubic	ENSG00000273030	10	RP11-285F16.1	102172691	rs603424	10	102075479	A	G	0.285256	-1.9361	0.4158	3.212e-06	-0.0500523	0.0698697	0.473765	38.6815	54.6321	0.478923	NA
Colon_Transverse	ENSG00000107815	10	C10orf2	102747124	rs603424	10	102075479	A	G	0.285256	-1.9361	0.4158	3.212e-06	0.0208282	0.0291158	0.474389	-92.9557	131.468	0.479529	NA
Brain_Amygdala	ENSG00000107821	10	KAZALD1	102821598	rs603424	10	102075479	A	G	0.285256	-1.9361	0.4158	3.212e-06	-0.0697908	0.0978796	0.475829	27.7415	39.3601	0.480928	NA
Colon_Sigmoid	ENSG00000119946	10	CNNM1	101088856	rs603424	10	102075479	A	G	0.285256	-1.9361	0.4158	3.212e-06	0.0446903	0.0628048	0.476728	-43.3226	61.5895	0.481801	NA
Adipose_Visceral_Omentum	ENSG00000224934	10	RP11-441O15.3	101190948	rs603424	10	102075479	A	G	0.285256	-1.9361	0.4158	3.212e-06	0.0222471	0.0312686	0.476784	-87.0271	123.737	0.481855	NA
Adipose_Visceral_Omentum	ENSG00000095539	10	SEMA4G	102729275	rs603424	10	102075479	A	G	0.285256	-1.9361	0.4158	3.212e-06	-0.0261643	0.0367772	0.47682	73.9978	105.22	0.48189	NA
Brain_Cerebellum	ENSG00000014919	10	COX15	101471601	rs603424	10	102075479	A	G	0.285256	-1.9361	0.4158	3.212e-06	-0.0530355	0.0748071	0.478347	36.5057	52.0851	0.483374	NA
Heart_Atrial_Appendage	ENSG00000095485	10	CWF19L1	101992055	rs603424	10	102075479	A	G	0.285256	-1.9361	0.4158	3.212e-06	0.0489579	0.0690988	0.478622	-39.5462	56.4577	0.483641	NA
Pituitary	ENSG00000196072	10	BLOC1S2	102033713	rs603424	10	102075479	A	G	0.285256	-1.9361	0.4158	3.212e-06	0.036989	0.0523456	0.479796	-52.3426	74.9216	0.484782	NA
Brain_Putamen_basal_ganglia	ENSG00000272572	10	RP11-179B2.2	102670860	rs603424	10	102075479	A	G	0.285256	-1.9361	0.4158	3.212e-06	-0.0818538	0.115961	0.480268	23.6531	33.892	0.485241	NA
Colon_Sigmoid	ENSG00000075290	10	WNT8B	102222798	rs603424	10	102075479	A	G	0.285256	-1.9361	0.4158	3.212e-06	-0.0682033	0.0967784	0.480974	28.3872	40.7393	0.485927	NA
Pituitary	ENSG00000233690	10	EBAG9P1	101457164	rs603424	10	102075479	A	G	0.285256	-1.9361	0.4158	3.212e-06	0.0711016	0.100901	0.481019	-27.23	39.0826	0.485971	NA
Heart_Left_Ventricle	ENSG00000107807	10	TLX1	102889257	rs603424	10	102075479	A	G	0.285256	-1.9361	0.4158	3.212e-06	-0.0508151	0.0721278	0.481112	38.1009	54.6965	0.486061	NA
Artery_Tibial	ENSG00000075826	10	SEC31B	102246399	rs603424	10	102075479	A	G	0.285256	-1.9361	0.4158	3.212e-06	0.026371	0.0374924	0.481826	-73.4178	105.564	0.486755	NA
Brain_Spinal_cord_cervical_c-1	ENSG00000107819	10	SFXN3	102790991	rs603424	10	102075479	A	G	0.285256	-1.9361	0.4158	3.212e-06	0.0729558	0.103946	0.482765	-26.538	38.2379	0.487668	NA
Brain_Cerebellum	ENSG00000236308	10	RP11-316M21.7	101949793	rs603424	10	102075479	A	G	0.285256	-1.9361	0.4158	3.212e-06	0.0628388	0.0895374	0.482794	-30.8106	44.3971	0.487696	NA
Brain_Frontal_Cortex_BA9	ENSG00000273476	10	RP11-108L7.14	102727445	rs603424	10	102075479	A	G	0.285256	-1.9361	0.4158	3.212e-06	0.0999367	0.142615	0.483462	-19.3733	27.958	0.488346	NA
Breast_Mammary_Tissue	ENSG00000224934	10	RP11-441O15.3	101190948	rs603424	10	102075479	A	G	0.285256	-1.9361	0.4158	3.212e-06	0.0247851	0.0353767	0.483549	-78.1155	112.752	0.48843	NA
Skin_Sun_Exposed_Lower_leg	ENSG00000273030	10	RP11-285F16.1	102172691	rs603424	10	102075479	A	G	0.285256	-1.9361	0.4158	3.212e-06	0.0452769	0.0646425	0.483665	-42.7613	61.7378	0.488543	NA
Spleen	ENSG00000273476	10	RP11-108L7.14	102727445	rs603424	10	102075479	A	G	0.285256	-1.9361	0.4158	3.212e-06	-0.0636612	0.0910147	0.484264	30.4126	43.9678	0.489126	NA
Nerve_Tibial	ENSG00000107819	10	SFXN3	102790991	rs603424	10	102075479	A	G	0.285256	-1.9361	0.4158	3.212e-06	0.0297178	0.0425207	0.484613	-65.1495	94.2611	0.489465	NA
Brain_Spinal_cord_cervical_c-1	ENSG00000229278	10	RP11-483F11.7	101411746	rs603424	10	102075479	A	G	0.285256	-1.9361	0.4158	3.212e-06	-0.0949975	0.136092	0.485153	20.3805	29.5231	0.48999	NA
Brain_Substantia_nigra	ENSG00000198018	10	ENTPD7	101419263	rs603424	10	102075479	A	G	0.285256	-1.9361	0.4158	3.212e-06	-0.0937092	0.134285	0.48528	20.6607	29.9375	0.490113	NA
Brain_Putamen_basal_ganglia	ENSG00000273476	10	RP11-108L7.14	102727445	rs603424	10	102075479	A	G	0.285256	-1.9361	0.4158	3.212e-06	-0.0939974	0.135106	0.486598	20.5974	29.9341	0.491395	NA
Brain_Frontal_Cortex_BA9	ENSG00000095539	10	SEMA4G	102729275	rs603424	10	102075479	A	G	0.285256	-1.9361	0.4158	3.212e-06	0.0548875	0.0789822	0.487096	-35.274	51.3208	0.49188	NA
Brain_Spinal_cord_cervical_c-1	ENSG00000119946	10	CNNM1	101088856	rs603424	10	102075479	A	G	0.285256	-1.9361	0.4158	3.212e-06	-0.0325862	0.0470738	0.488789	59.4147	86.7734	0.493526	NA
Prostate	ENSG00000233690	10	EBAG9P1	101457164	rs603424	10	102075479	A	G	0.285256	-1.9361	0.4158	3.212e-06	-0.0647718	0.09362	0.489026	29.8911	43.6783	0.493757	NA
Brain_Amygdala	ENSG00000229278	10	RP11-483F11.7	101411746	rs603424	10	102075479	A	G	0.285256	-1.9361	0.4158	3.212e-06	0.0906936	0.131116	0.489124	-21.3477	31.2012	0.493852	NA
Brain_Amygdala	ENSG00000213341	10	CHUK	101948055	rs603424	10	102075479	A	G	0.285256	-1.9361	0.4158	3.212e-06	0.0646564	0.0935472	0.489463	-29.9444	43.7994	0.494182	NA
Pituitary	ENSG00000107815	10	C10orf2	102747124	rs603424	10	102075479	A	G	0.285256	-1.9361	0.4158	3.212e-06	0.0380623	0.0551239	0.489888	-50.8666	74.4733	0.494595	NA
Brain_Spinal_cord_cervical_c-1	ENSG00000107816	10	LZTS2	102756375	rs603424	10	102075479	A	G	0.285256	-1.9361	0.4158	3.212e-06	-0.0364607	0.0528914	0.490603	53.101	77.8701	0.495291	NA
Brain_Cortex	ENSG00000120053	10	GOT1	101156627	rs603424	10	102075479	A	G	0.285256	-1.9361	0.4158	3.212e-06	-0.0148716	0.0215853	0.490842	130.188	191.017	0.495524	NA
Spleen	ENSG00000233690	10	EBAG9P1	101457164	rs603424	10	102075479	A	G	0.285256	-1.9361	0.4158	3.212e-06	-0.0695924	0.10102	0.490888	27.8206	40.8238	0.495568	NA
Brain_Hypothalamus	ENSG00000166135	10	HIF1AN	102288829	rs603424	10	102075479	A	G	0.285256	-1.9361	0.4158	3.212e-06	0.041497	0.0602424	0.490928	-46.6564	68.4696	0.495607	NA
Adipose_Visceral_Omentum	ENSG00000055950	10	MRPL43	102729215	rs603424	10	102075479	A	G	0.285256	-1.9361	0.4158	3.212e-06	-0.0189794	0.0275652	0.491121	102.011	149.769	0.495795	NA
Adrenal_Gland	ENSG00000099194	10	SCD	102106881	rs603424	10	102075479	A	G	0.285256	-1.9361	0.4158	3.212e-06	-0.0546131	0.0793259	0.49116	35.4512	52.0529	0.495833	NA
Brain_Putamen_basal_ganglia	ENSG00000235823	10	LINC00263	102133372	rs603424	10	102075479	A	G	0.285256	-1.9361	0.4158	3.212e-06	-0.0478605	0.069652	0.491996	40.453	59.5093	0.496646	NA
Brain_Hippocampus	ENSG00000198018	10	ENTPD7	101419263	rs603424	10	102075479	A	G	0.285256	-1.9361	0.4158	3.212e-06	0.0608722	0.0887399	0.492737	-31.806	46.8674	0.497368	NA
Pancreas	ENSG00000119906	10	FAM178A	102672326	rs603424	10	102075479	A	G	0.285256	-1.9361	0.4158	3.212e-06	-0.0381796	0.0557182	0.493201	50.7103	74.8022	0.497819	NA
Esophagus_Mucosa	ENSG00000272572	10	RP11-179B2.2	102670860	rs603424	10	102075479	A	G	0.285256	-1.9361	0.4158	3.212e-06	-0.0448973	0.0655555	0.493423	43.1229	63.642	0.498035	NA
Cells_EBV-transformed_lymphocytes	ENSG00000099194	10	SCD	102106881	rs603424	10	102075479	A	G	0.285256	-1.9361	0.4158	3.212e-06	-0.0614079	0.0897545	0.493864	31.5285	46.5773	0.498464	NA
Uterus	ENSG00000213341	10	CHUK	101948055	rs603424	10	102075479	A	G	0.285256	-1.9361	0.4158	3.212e-06	0.0431436	0.0631445	0.494448	-44.8757	66.383	0.499033	NA
Heart_Atrial_Appendage	ENSG00000107807	10	TLX1	102889257	rs603424	10	102075479	A	G	0.285256	-1.9361	0.4158	3.212e-06	-0.0537299	0.078766	0.495147	36.0339	53.3883	0.499713	NA
Heart_Left_Ventricle	ENSG00000186862	10	PDZD7	102767440	rs603424	10	102075479	A	G	0.285256	-1.9361	0.4158	3.212e-06	-0.0352756	0.0517215	0.49522	54.885	81.3316	0.499784	NA
Liver	ENSG00000273030	10	RP11-285F16.1	102172691	rs603424	10	102075479	A	G	0.285256	-1.9361	0.4158	3.212e-06	0.055389	0.0812832	0.495598	-34.9546	51.8422	0.500152	NA
Vagina	ENSG00000107815	10	C10orf2	102747124	rs603424	10	102075479	A	G	0.285256	-1.9361	0.4158	3.212e-06	-0.0376038	0.0552026	0.495747	51.4868	76.3874	0.500297	NA
Whole_Blood	ENSG00000075290	10	WNT8B	102222798	rs603424	10	102075479	A	G	0.285256	-1.9361	0.4158	3.212e-06	0.0385313	0.056571	0.495799	-50.2475	74.5575	0.500348	NA
Brain_Cerebellar_Hemisphere	ENSG00000075891	10	PAX2	102495360	rs603424	10	102075479	A	G	0.285256	-1.9361	0.4158	3.212e-06	0.0455109	0.0671392	0.497861	-42.5415	63.4201	0.502355	NA
Lung	ENSG00000119946	10	CNNM1	101088856	rs603424	10	102075479	A	G	0.285256	-1.9361	0.4158	3.212e-06	-0.0391495	0.0577772	0.498029	49.454	73.7534	0.502519	NA
Breast_Mammary_Tissue	ENSG00000014919	10	COX15	101471601	rs603424	10	102075479	A	G	0.285256	-1.9361	0.4158	3.212e-06	0.0268876	0.0398099	0.499422	-72.0072	107.73	0.503875	NA
Artery_Coronary	ENSG00000186862	10	PDZD7	102767440	rs603424	10	102075479	A	G	0.285256	-1.9361	0.4158	3.212e-06	0.0464188	0.0688487	0.500175	-41.7094	62.5088	0.504609	NA
Testis	ENSG00000119946	10	CNNM1	101088856	rs603424	10	102075479	A	G	0.285256	-1.9361	0.4158	3.212e-06	-0.0271813	0.0403658	0.500709	71.2291	106.88	0.505129	NA
Esophagus_Muscularis	ENSG00000235823	10	LINC00263	102133372	rs603424	10	102075479	A	G	0.285256	-1.9361	0.4158	3.212e-06	0.0255235	0.0379393	0.501109	-75.8556	113.926	0.505518	NA
Brain_Hippocampus	ENSG00000119929	10	CUTC	101462315	rs603424	10	102075479	A	G	0.285256	-1.9361	0.4158	3.212e-06	-0.0450049	0.066915	0.501222	43.0198	64.6272	0.505628	NA
Brain_Cerebellum	ENSG00000155287	10	SLC25A28	101370282	rs603424	10	102075479	A	G	0.285256	-1.9361	0.4158	3.212e-06	-0.0289778	0.043127	0.501636	66.8132	100.467	0.506032	NA
Colon_Sigmoid	ENSG00000099194	10	SCD	102106881	rs603424	10	102075479	A	G	0.285256	-1.9361	0.4158	3.212e-06	-0.0485463	0.0724118	0.50259	39.8815	60.1008	0.506961	NA
Cells_EBV-transformed_lymphocytes	ENSG00000107821	10	KAZALD1	102821598	rs603424	10	102075479	A	G	0.285256	-1.9361	0.4158	3.212e-06	-0.0857544	0.128471	0.504452	22.5773	34.1693	0.508775	NA
Cells_Cultured_fibroblasts	ENSG00000186862	10	PDZD7	102767440	rs603424	10	102075479	A	G	0.285256	-1.9361	0.4158	3.212e-06	-0.0327594	0.049118	0.504802	59.1006	89.5172	0.509116	NA
Brain_Nucleus_accumbens_basal_ganglia	ENSG00000225208	10	RP11-107I14.2	103070775	rs603424	10	102075479	A	G	0.285256	-1.9361	0.4158	3.212e-06	-0.0392474	0.0588552	0.50487	49.3307	74.7308	0.509182	NA
[truncated: 835 more rows]
